# Supplementary material for: 3-Hydr­oxy-5,5-dimethyl-2-(2-oxo­propyl)cyclo­hex-2-enone
Source: Acta Crystallogr Sect E Struct Rep Online. 2009 Nov 25;65(Pt 12):o3186. doi: 10.1107/S1600536809049046 (PMC2971976; doi:10.1107/S1600536809049046)
Supplement: Supplementary file 2 [file e-65-o3186-Isup2.hkl]

# 
# h,k,l, Fc-squared, Fo-squared, sigma(Fo-squared) and status flag 
# 
data_I
_shelx_title ' 218MARM in P2(1)/c' 
_shelx_refln_list_code          4 
_shelx_F_calc_maximum      125.28 
_exptl_crystal_F_000       424.00 
_reflns_d_resolution_high  0.8299 
 
loop_ 
 _symmetry_equiv_pos_as_xyz 
 'x, y, z' 
 '-x, y+1/2, -z+1/2' 
 '-x, -y, -z' 
 'x, -y-1/2, z-1/2' 
 
_cell_length_a    10.0049 
_cell_length_b    13.6334 
_cell_length_c     8.4411 
_cell_angle_alpha  90.000 
_cell_angle_beta  105.352 
_cell_angle_gamma  90.000 
 
_shelx_F_squared_multiplier     1.000 
 
loop_ 
 _refln_index_h 
 _refln_index_k 
 _refln_index_l 
 _refln_F_squared_calc 
 _refln_F_squared_meas 
 _refln_F_squared_sigma 
 _refln_observed_status 
   2   0   0       86.79       89.60      1.95 o 
   3   0   0     3442.27     3715.56     81.52 o 
   4   0   0      206.68      204.21      4.80 o 
   5   0   0      159.06      118.64      3.39 o 
   6   0   0      346.19      349.68     10.26 o 
   7   0   0       40.07       41.30      2.06 o 
   8   0   0      159.69      156.67      4.06 o 
   9   0   0       84.80       81.20      4.35 o 
  10   0   0       13.56       11.59      2.37 o 
  11   0   0        8.52       10.59      3.56 o 
   1   1   0       77.33       87.82      1.59 o 
   2   1   0      455.08      445.40      6.61 o 
   3   1   0      136.63      156.20      1.96 o 
   4   1   0       95.73       84.73      1.46 o 
   5   1   0      255.02      248.77      2.73 o 
   6   1   0       16.68       19.44      0.98 o 
   7   1   0      366.69      359.17      4.75 o 
   8   1   0        8.43       10.29      1.16 o 
   9   1   0       22.54       23.80      1.86 o 
  10   1   0        0.71        0.71      0.96 o 
  11   1   0        0.66        0.94      1.15 o 
   0   2   0      168.04      138.07      3.40 o 
   1   2   0      264.15      238.26      4.40 o 
   2   2   0      298.97      305.94      4.17 o 
   3   2   0       42.83       40.63      0.91 o 
   4   2   0      253.99      252.05      3.17 o 
   5   2   0      100.19      100.94      1.76 o 
   6   2   0       53.32       52.60      1.45 o 
   7   2   0       72.87       70.35      1.81 o 
   8   2   0       15.08       15.44      1.34 o 
   9   2   0       10.63       10.89      1.28 o 
  10   2   0        4.22        2.58      1.37 o 
  11   2   0        0.45       -0.06      1.17 o 
   1   3   0     1136.98     1122.60      9.43 o 
   2   3   0      161.32      166.63      2.65 o 
   3   3   0       19.55       16.94      0.69 o 
   4   3   0      746.02      696.80      7.34 o 
   5   3   0      204.03      211.56      2.48 o 
   6   3   0       11.88       12.31      0.83 o 
   7   3   0        7.46        9.36      1.07 o 
   8   3   0        8.46        8.19      1.17 o 
   9   3   0        1.00        0.39      0.89 o 
  10   3   0        4.53        4.19      1.50 o 
  11   3   0        0.22        1.78      1.28 o 
   0   4   0     2124.53     2203.65     15.71 o 
   1   4   0     2460.91     2541.01     27.42 o 
   2   4   0     3885.39     4208.27     73.11 o 
   3   4   0       15.64       12.76      0.67 o 
   4   4   0       32.37       38.96      1.08 o 
   5   4   0      206.48      195.09      2.40 o 
   6   4   0        1.45        0.37      0.45 o 
   7   4   0       82.84       77.55      2.42 o 
   8   4   0      350.93      335.37     11.61 o 
   9   4   0        8.05        5.64      1.30 o 
  10   4   0        0.23        0.36      1.11 o 
  11   4   0        4.16        5.06      1.63 o 
   1   5   0     2106.84     2215.60     40.32 o 
   2   5   0      275.67      254.01      6.43 o 
   3   5   0        0.62        1.11      0.41 o 
   4   5   0      313.88      316.81      4.83 o 
   5   5   0        1.44        0.91      0.48 o 
   6   5   0       25.32       25.88      1.37 o 
   7   5   0       81.19       90.16      4.13 o 
   8   5   0       95.30       94.14      3.34 o 
   9   5   0       92.32       94.48      6.13 o 
  10   5   0        1.27        1.38      0.97 o 
  11   5   0        5.26        6.96      1.82 o 
   0   6   0      106.55       84.83      2.26 o 
   1   6   0       11.72       11.04      0.69 o 
   2   6   0       44.25       56.78      1.53 o 
   3   6   0       39.80       34.86      1.14 o 
   4   6   0      129.75      133.54      2.30 o 
   5   6   0       14.41       12.93      0.87 o 
   6   6   0      192.75      201.41      4.36 o 
   7   6   0      470.76      453.64     33.76 o 
   8   6   0       74.02       71.37      4.66 o 
   9   6   0       30.36       31.67      2.26 o 
  10   6   0        6.09        6.46      1.70 o 
   1   7   0        8.92        7.73      0.69 o 
   2   7   0     1004.50     1091.76     16.43 o 
   3   7   0      924.69     1047.52     17.04 o 
   4   7   0       45.33       57.48      1.53 o 
   5   7   0        0.00        0.31      0.49 o 
   6   7   0       64.02       75.92      2.85 o 
   7   7   0        0.00        0.31      0.93 o 
   8   7   0        0.28       -0.85      0.85 o 
   9   7   0        5.42        4.03      1.49 o 
  10   7   0        7.68        8.01      1.87 o 
   0   8   0        0.31        0.31      0.62 o 
   1   8   0       11.34       10.70      0.83 o 
   2   8   0       91.28       95.22      1.98 o 
   3   8   0       14.46       14.83      0.93 o 
   4   8   0       11.19        8.60      0.86 o 
   5   8   0        4.84        7.07      1.24 o 
   6   8   0        8.91        7.39      1.31 o 
   7   8   0        0.27       -0.17      0.84 o 
   8   8   0        5.35        3.84      1.25 o 
   9   8   0        5.23        5.38      1.38 o 
  10   8   0        1.75        3.91      1.25 o 
   1   9   0      571.92      576.40     10.42 o 
   2   9   0        1.52        1.29      0.53 o 
   3   9   0       12.52       15.27      1.04 o 
   4   9   0       39.59       46.11      1.58 o 
   5   9   0        5.17        4.38      1.14 o 
   6   9   0        1.78        1.15      1.03 o 
   7   9   0       53.54       51.69      2.69 o 
   8   9   0        3.61        3.69      1.24 o 
   9   9   0        0.04        0.18      1.10 o 
   0  10   0      151.26      140.75      4.46 o 
   1  10   0      209.02      201.20      3.43 o 
   2  10   0       28.80       25.12      1.40 o 
   3  10   0        0.69        0.38      0.53 o 
   4  10   0       45.16       46.30      1.90 o 
   5  10   0       70.24       64.13      2.77 o 
   6  10   0        5.65        2.96      1.21 o 
   7  10   0       31.05       29.77      2.31 o 
   8  10   0       53.31       63.42      3.18 o 
   9  10   0        6.90        9.13      1.80 o 
   1  11   0        1.10        0.37      0.61 o 
   2  11   0      124.85      121.15      2.65 o 
   3  11   0      124.69      120.22      2.98 o 
   4  11   0       14.50       13.42      1.53 o 
   5  11   0       26.18       23.13      1.85 o 
   6  11   0       93.16       94.74      4.06 o 
   7  11   0        2.48        1.73      1.12 o 
   8  11   0        3.94        5.12      1.38 o 
   0  12   0        7.00        5.83      1.37 o 
   1  12   0       74.71       73.84      2.24 o 
   2  12   0       99.08       99.37      2.56 o 
   3  12   0       31.47       27.10      1.66 o 
   4  12   0       39.03       37.25      2.23 o 
   5  12   0       28.22       32.27      2.33 o 
   6  12   0        0.00       -0.30      0.99 o 
   7  12   0        6.67        7.56      1.61 o 
   1  13   0       52.04       50.63      2.05 o 
   2  13   0        0.39        0.24      0.76 o 
   3  13   0       46.36       42.71      2.11 o 
   4  13   0       37.89       29.48      2.15 o 
   5  13   0       16.84       14.54      1.76 o 
   6  13   0        0.02       -0.84      0.84 o 
   7  13   0        3.86        3.75      1.37 o 
   0  14   0        4.09        4.01      1.30 o 
   1  14   0        0.00       -0.13      0.70 o 
   2  14   0        1.03        2.33      0.92 o 
   3  14   0        6.35        7.96      1.77 o 
   4  14   0        2.58        2.52      1.29 o 
   5  14   0        1.19        1.28      1.28 o 
   6  14   0        2.97        4.75      1.57 o 
   1  15   0        3.34        5.10      1.52 o 
   2  15   0        3.69        4.21      1.43 o 
   3  15   0       20.98       23.84      2.39 o 
   4  15   0       33.97       32.59      2.81 o 
   0  16   0       12.19       13.96      2.33 o 
   1  16   0       14.09       19.26      2.22 o 
   2  16   0        0.31        1.57      1.53 o 
 -11   1   1       63.41       78.22      3.48 o 
 -10   1   1       22.36       21.97      2.00 o 
  -9   1   1        2.66        3.07      1.05 o 
  -8   1   1       57.90       55.86      2.04 o 
  -7   1   1      197.50      199.00      2.79 o 
  -6   1   1      199.66      202.01      2.56 o 
  -5   1   1       33.75       31.24      0.98 o 
  -4   1   1      366.32      364.64      3.32 o 
  -3   1   1      696.47      693.46      4.82 o 
  -2   1   1     1190.51     1196.95     10.19 o 
  -1   1   1        1.11        2.58      0.30 o 
   0   1   1       16.80       15.64      0.56 o 
   1   1   1       22.67       28.14      0.75 o 
   2   1   1      359.44      345.79      3.54 o 
   3   1   1      249.16      242.12      2.84 o 
   4   1   1     1823.22     2086.05     22.00 o 
   5   1   1      128.78      126.87      2.12 o 
   6   1   1       12.97       16.01      1.01 o 
   7   1   1       21.50       22.78      1.20 o 
   8   1   1      154.03      152.31      3.61 o 
   9   1   1      105.09      100.91      4.12 o 
  10   1   1        4.66        3.12      1.34 o 
  11   1   1        0.06       -0.10      1.55 o 
 -11   2   1        4.76        6.18      1.68 o 
 -10   2   1       80.36       88.47      3.43 o 
  -9   2   1        0.18       -0.55      0.88 o 
  -8   2   1       88.78       74.59      2.41 o 
  -7   2   1      418.27      404.81      8.00 o 
  -6   2   1      175.02      174.41      2.85 o 
  -5   2   1      189.03      162.39      2.65 o 
  -4   2   1        0.13        0.28      0.42 o 
  -3   2   1      738.11      782.80     11.73 o 
  -2   2   1     2485.57     2626.66     31.28 o 
  -1   2   1     6328.63     5716.93     77.35 o 
   0   2   1     6961.15     6375.11    257.87 o 
   1   2   1     5033.01     5078.22     30.05 o 
   2   2   1     1211.88     1204.84     12.25 o 
   3   2   1      930.01      975.83      9.02 o 
   4   2   1      721.44      768.23      6.76 o 
   5   2   1        5.39        5.77      0.72 o 
   6   2   1      150.54      151.14      2.51 o 
   7   2   1        5.28        6.53      0.89 o 
   8   2   1        0.05        0.43      0.71 o 
   9   2   1        5.71        8.57      1.43 o 
  10   2   1        0.02        0.42      1.10 o 
  11   2   1        5.56        6.65      2.23 o 
 -11   3   1        1.43       -0.61      1.02 o 
 -10   3   1        0.85        0.71      1.33 o 
  -9   3   1       58.06       59.51      2.36 o 
  -8   3   1       15.46       14.71      1.33 o 
  -7   3   1        1.14        0.92      0.69 o 
  -6   3   1      260.80      252.65      3.68 o 
  -5   3   1      308.49      323.50      4.90 o 
  -4   3   1       20.79       19.66      1.00 o 
  -3   3   1       39.32       35.33      1.27 o 
  -2   3   1      151.99      153.28      2.98 o 
  -1   3   1     2347.51     2394.48     51.16 o 
   0   3   1     1114.75     1068.43      5.79 o 
   1   3   1       38.73       36.64      1.01 o 
   2   3   1      405.42      399.31      6.92 o 
   3   3   1      390.24      411.00      5.58 o 
   4   3   1       19.41       20.81      0.88 o 
   5   3   1      189.84      198.26      2.59 o 
   6   3   1       48.65       42.63      1.42 o 
   7   3   1        7.15        7.29      1.04 o 
   8   3   1       85.45       85.69      3.10 o 
   9   3   1        4.06        2.31      1.12 o 
  10   3   1        0.21        0.74      1.19 o 
  11   3   1        0.02        0.61      1.23 o 
 -11   4   1        0.26       -0.18      1.24 o 
 -10   4   1        0.06       -0.25      1.07 o 
  -9   4   1        0.43        0.07      0.78 o 
  -8   4   1        0.68        0.29      0.72 o 
  -7   4   1        1.03        1.36      0.71 o 
  -6   4   1       47.25       39.02      1.66 o 
  -5   4   1      232.39      240.95      3.95 o 
  -4   4   1      296.48      310.60      4.07 o 
  -3   4   1     1197.35     1210.79     20.57 o 
  -2   4   1      258.81      228.88      3.74 o 
  -1   4   1       51.33       43.75      0.97 o 
   0   4   1      838.65      742.32     10.60 o 
   1   4   1        1.33        1.84      0.37 o 
   2   4   1      644.91      715.45     15.81 o 
   3   4   1      334.40      378.34      5.42 o 
   4   4   1       95.07       96.82      1.65 o 
   5   4   1      246.50      258.52      3.44 o 
   6   4   1      145.90      141.08      2.57 o 
   7   4   1        4.10        5.72      1.22 o 
   8   4   1       24.85       26.63      1.97 o 
   9   4   1        4.33        4.37      1.19 o 
  10   4   1        8.20       11.92      2.05 o 
 -11   5   1        3.79        6.76      1.79 o 
 -10   5   1        3.59        4.53      1.24 o 
  -9   5   1       77.10       82.59      3.28 o 
  -8   5   1        0.13       -0.48      0.67 o 
  -7   5   1        6.31        9.72      1.19 o 
  -6   5   1       51.28       44.90      1.80 o 
  -5   5   1       64.79       61.12      1.85 o 
  -4   5   1      744.17      879.90     19.95 o 
  -3   5   1     2968.79     3202.32     54.00 o 
  -2   5   1      578.82      582.86      7.85 o 
  -1   5   1      596.40      608.54      9.69 o 
   0   5   1      287.85      281.80      4.49 o 
   1   5   1     1453.36     1573.41     17.61 o 
   2   5   1     1608.01     1730.27     28.60 o 
   3   5   1      549.36      625.38      8.21 o 
   4   5   1        1.70        2.05      0.45 o 
   5   5   1        4.58        3.35      0.56 o 
   6   5   1       90.26       83.56      2.28 o 
   7   5   1       56.96       55.14      2.56 o 
   8   5   1       18.49       17.87      1.77 o 
   9   5   1        1.02        0.39      1.01 o 
  10   5   1        2.22        1.51      1.16 o 
 -11   6   1        7.29        8.39      2.13 o 
 -10   6   1       22.71       25.07      2.20 o 
  -9   6   1      137.51      137.57      4.98 o 
  -8   6   1      347.55      332.03      6.22 o 
  -7   6   1       52.07       47.65      3.00 o 
  -6   6   1       11.16       12.18      1.16 o 
  -5   6   1      109.88      113.98      2.56 o 
  -4   6   1        0.25        0.43      0.41 o 
  -3   6   1      118.14      110.38      2.80 o 
  -2   6   1        1.48        0.72      0.41 o 
  -1   6   1      529.29      606.59      8.50 o 
   0   6   1     1572.49     1691.43     19.25 o 
   1   6   1        3.66        3.58      0.52 o 
   2   6   1      312.07      312.29      6.53 o 
   3   6   1       55.77       49.40      1.23 o 
   4   6   1       28.67       25.68      0.98 o 
   5   6   1      451.63      441.02      8.37 o 
   6   6   1      213.76      220.81      6.31 o 
   7   6   1      221.54      225.61     12.92 o 
   8   6   1      104.26      104.64      3.67 o 
   9   6   1        3.57        3.61      1.30 o 
  10   6   1        0.53        0.69      1.01 o 
 -10   7   1        9.47       13.46      1.84 o 
  -9   7   1        5.84        7.20      1.47 o 
  -8   7   1       86.97       87.90      3.90 o 
  -7   7   1      198.69      184.17      4.43 o 
  -6   7   1        0.47        0.52      0.68 o 
  -5   7   1        0.82        0.43      0.62 o 
  -4   7   1        1.13        0.93      0.49 o 
  -3   7   1      207.76      208.22      4.85 o 
  -2   7   1       12.09       13.84      0.82 o 
  -1   7   1      394.82      394.50      8.29 o 
   0   7   1      215.74      207.69      2.64 o 
   1   7   1        0.92        1.23      0.45 o 
   2   7   1      471.49      499.55      7.55 o 
   3   7   1        2.71        5.87      0.64 o 
   4   7   1      193.13      197.10      6.35 o 
   5   7   1       94.02       84.55      2.37 o 
   6   7   1      242.21      234.26     11.62 o 
   7   7   1       62.35       67.68      3.71 o 
   8   7   1        0.03        0.38      0.87 o 
   9   7   1       10.55       13.58      1.80 o 
  10   7   1       10.68       12.13      2.00 o 
 -10   8   1        0.00        0.15      0.97 o 
  -9   8   1        8.32        7.28      1.53 o 
  -8   8   1       23.63       18.21      1.89 o 
  -7   8   1       82.80       82.51      3.14 o 
  -6   8   1       29.87       34.41      1.73 o 
  -5   8   1        2.97        2.22      0.74 o 
  -4   8   1        6.31        6.36      0.80 o 
  -3   8   1      442.78      482.13      7.11 o 
  -2   8   1       40.38       40.37      1.35 o 
  -1   8   1        4.10        5.87      0.71 o 
   0   8   1      196.97      179.20      2.63 o 
   1   8   1       92.21      109.57      2.09 o 
   2   8   1      135.36      137.31      2.33 o 
   3   8   1      147.30      136.77      3.05 o 
   4   8   1       16.99       18.13      1.25 o 
   5   8   1       24.62       22.57      1.42 o 
   6   8   1      246.46      225.17     10.89 o 
   7   8   1       10.46       11.49      1.84 o 
   8   8   1        3.86        5.36      1.36 o 
   9   8   1        0.78        0.96      1.12 o 
  -9   9   1        9.90       11.28      1.75 o 
  -8   9   1        0.75        1.05      0.98 o 
  -7   9   1        1.42        0.22      0.91 o 
  -6   9   1        0.31        0.83      0.85 o 
  -5   9   1       80.51       84.19      3.93 o 
  -4   9   1      233.28      236.51      6.35 o 
  -3   9   1        9.10        6.18      0.80 o 
  -2   9   1        0.85        0.73      0.52 o 
  -1   9   1      206.23      214.85      5.22 o 
   0   9   1       30.92       29.03      1.25 o 
   1   9   1      319.82      300.11      5.24 o 
   2   9   1       53.95       55.18      1.65 o 
   3   9   1       18.43       15.32      0.98 o 
   4   9   1      192.97      208.88      3.83 o 
   5   9   1        0.27        0.46      0.80 o 
   6   9   1       64.51       64.88      2.88 o 
   7   9   1        1.71        1.40      1.16 o 
   8   9   1        1.66        2.47      1.16 o 
   9   9   1        0.51        1.94      1.12 o 
  -9  10   1        6.23        8.00      1.60 o 
  -8  10   1        1.11        0.99      1.07 o 
  -7  10   1        0.99        1.06      0.96 o 
  -6  10   1       22.23       24.95      1.96 o 
  -5  10   1        1.61        0.70      0.73 o 
  -4  10   1        3.02        3.56      0.74 o 
  -3  10   1        1.57        0.70      0.57 o 
  -2  10   1        0.75        1.29      0.64 o 
  -1  10   1       10.79        9.98      0.97 o 
   0  10   1        5.77        5.73      0.84 o 
   1  10   1        6.90        7.19      0.87 o 
   2  10   1       13.57       12.55      0.97 o 
   3  10   1        4.36        3.86      0.90 o 
   4  10   1        0.92        2.38      0.82 o 
   5  10   1       10.67        8.32      1.42 o 
   6  10   1        8.93       10.97      1.68 o 
   7  10   1        4.92        5.50      1.34 o 
   8  10   1        4.13        3.53      1.25 o 
  -8  11   1       11.02       15.47      2.12 o 
  -7  11   1        4.30        7.58      1.52 o 
  -6  11   1       47.11       47.68      2.64 o 
  -5  11   1        9.23        6.64      1.31 o 
  -4  11   1        9.87       12.26      1.30 o 
  -3  11   1       28.04       26.46      1.40 o 
  -2  11   1      124.49      121.29      5.22 o 
  -1  11   1        9.83        9.93      1.05 o 
   0  11   1      332.47      328.98      4.26 o 
   1  11   1      304.29      312.22      5.34 o 
   2  11   1        1.16        0.13      0.58 o 
   3  11   1       32.32       26.74      1.65 o 
   4  11   1       27.71       26.93      1.65 o 
   5  11   1       41.03       44.67      2.54 o 
   6  11   1       10.02       12.60      1.70 o 
   7  11   1        9.37        9.43      1.70 o 
   8  11   1        2.78        2.61      1.14 o 
  -8  12   1        2.43        1.01      1.98 o 
  -7  12   1        0.29        0.81      1.12 o 
  -6  12   1        3.14        3.52      1.39 o 
  -5  12   1       40.26       37.71      2.77 o 
  -4  12   1       59.60       62.30      3.20 o 
  -3  12   1      211.06      206.16      6.01 o 
  -2  12   1      595.07      612.13     10.75 o 
  -1  12   1      667.40      702.21     14.21 o 
   0  12   1      632.28      656.36     12.15 o 
   1  12   1      344.96      344.85      8.30 o 
   2  12   1       30.58       30.82      1.76 o 
   3  12   1       16.03       15.68      1.39 o 
   4  12   1       46.53       41.83      2.42 o 
   5  12   1        0.29        0.15      0.93 o 
   6  12   1        0.71        0.62      0.98 o 
   7  12   1        8.59        7.54      1.55 o 
  -7  13   1        4.10        3.02      1.43 o 
  -6  13   1       28.16       29.03      2.66 o 
  -5  13   1        9.05        9.50      1.93 o 
  -4  13   1        1.11        0.71      1.39 o 
  -3  13   1       69.85       70.79      2.95 o 
  -2  13   1       91.39       90.17      2.87 o 
  -1  13   1        6.31        6.10      1.12 o 
   0  13   1       22.24       21.76      1.54 o 
   1  13   1        5.53        7.62      1.96 o 
   2  13   1       54.81       50.96      2.26 o 
   3  13   1       28.07       33.03      1.92 o 
   4  13   1        0.01        0.57      0.95 o 
   5  13   1       23.26       18.38      1.97 o 
   6  13   1       12.43        9.18      1.67 o 
  -6  14   1        4.85        5.23      1.55 o 
  -5  14   1        0.69       -0.10      1.10 o 
  -4  14   1        1.41        1.75      1.33 o 
  -3  14   1        0.72        0.68      1.15 o 
  -2  14   1       10.32        9.84      1.37 o 
  -1  14   1        0.35        0.35      0.82 o 
   0  14   1        1.68        2.44      0.90 o 
   1  14   1        5.94        6.49      1.41 o 
   2  14   1        4.21        5.19      1.39 o 
   3  14   1        1.46        0.39      1.08 o 
   4  14   1       11.49        9.38      2.01 o 
   5  14   1       14.38       15.33      2.32 o 
  -4  15   1        1.08        1.17      1.25 o 
  -3  15   1        0.07        0.87      1.51 o 
  -2  15   1        1.93        1.55      0.89 o 
  -1  15   1        2.34        2.53      0.94 o 
   0  15   1        2.24        1.95      0.99 o 
   1  15   1        4.90        2.80      1.25 o 
   2  15   1       10.54       11.83      1.67 o 
   3  15   1       11.04       12.04      2.14 o 
   4  15   1        3.94        5.30      1.56 o 
  -2  16   1       10.58       12.93      2.58 o 
  -1  16   1       30.99       32.80      2.30 o 
   0  16   1       13.21       14.45      1.75 o 
   1  16   1        8.89        9.94      1.92 o 
   2  16   1       24.70       33.98      6.42 o 
 -12   0   2        6.48        9.19      3.38 o 
 -11   0   2        3.16        1.95      1.59 o 
 -10   0   2       81.86       84.56      4.78 o 
  -9   0   2       36.87       31.47      2.98 o 
  -8   0   2        0.19       -0.35      1.10 o 
  -7   0   2      158.95      151.06     15.78 o 
  -6   0   2      239.79      259.58      7.17 o 
  -5   0   2       15.87       23.06      1.27 o 
  -4   0   2     2894.07     3080.32     96.21 o 
  -3   0   2    15588.48    13271.88    736.81 o 
  -2   0   2    15694.10    11945.76    980.07 o 
   0   0   2     3682.43     4215.01     33.45 o 
   1   0   2       95.30      108.79      2.07 o 
   2   0   2      911.99     1005.75      9.98 o 
   3   0   2     2965.72     3392.63     36.17 o 
   4   0   2      272.29      255.28      5.19 o 
   5   0   2      157.12      130.91      3.54 o 
   6   0   2        4.93        7.75      1.25 o 
   7   0   2       44.91       38.29      2.84 o 
   8   0   2        4.55        2.53      1.12 o 
   9   0   2        5.75        4.86      2.88 o 
  10   0   2        3.44        2.57      2.57 o 
 -11   1   2        0.94        1.32      1.08 o 
 -10   1   2        6.47        6.03      1.41 o 
  -9   1   2       26.07       25.33      2.00 o 
  -8   1   2      104.83       97.03      2.97 o 
  -7   1   2       57.16       68.70      1.77 o 
  -6   1   2        0.00        0.31      0.37 o 
  -5   1   2        0.05        0.41      0.39 o 
  -4   1   2     1029.20     1071.42     19.79 o 
  -3   1   2      169.99      167.98      2.94 o 
  -2   1   2      325.45      316.87      3.64 o 
  -1   1   2      463.61      492.26      4.18 o 
   0   1   2        8.08        5.22      0.48 o 
   1   1   2        2.86        2.31      0.39 o 
   2   1   2       25.08       33.81      0.93 o 
   3   1   2      523.90      576.79      6.38 o 
   4   1   2      698.64      733.33     10.40 o 
   5   1   2        8.02       10.40      0.82 o 
   6   1   2       92.16       93.44      2.15 o 
   7   1   2        0.33        0.07      0.63 o 
   8   1   2       23.17       18.65      1.44 o 
   9   1   2        0.33        0.12      1.04 o 
  10   1   2        6.11        8.22      2.45 o 
 -11   2   2        6.83        7.96      1.65 o 
 -10   2   2        0.15        0.05      0.93 o 
  -9   2   2        0.02       -0.26      0.82 o 
  -8   2   2        5.59        4.06      0.93 o 
  -7   2   2       11.93       13.53      1.16 o 
  -6   2   2       42.62       35.18      1.47 o 
  -5   2   2       28.36       27.72      1.22 o 
  -4   2   2       82.77       93.75      1.40 o 
  -3   2   2      108.43      112.76      1.53 o 
  -2   2   2      969.18      992.76      6.76 o 
  -1   2   2        3.64        2.84      0.50 o 
   0   2   2        4.63        5.38      0.47 o 
   1   2   2      156.57      156.20      2.57 o 
   2   2   2      519.51      540.83      7.39 o 
   3   2   2     1067.69     1113.48     12.59 o 
   4   2   2       78.79       71.42      1.55 o 
   5   2   2       69.54       68.77      1.69 o 
   6   2   2       12.98       12.97      0.98 o 
   7   2   2       83.48       70.91      2.34 o 
   8   2   2       13.85       15.97      1.66 o 
   9   2   2        2.94        1.90      1.05 o 
  10   2   2        1.97        1.53      1.51 o 
 -11   3   2       11.05        9.89      1.68 o 
 -10   3   2       13.70       17.69      1.85 o 
  -9   3   2        8.23        6.75      1.15 o 
  -8   3   2        5.52        7.32      1.07 o 
  -7   3   2       62.32       62.72      2.10 o 
  -6   3   2      205.52      199.30      3.33 o 
  -5   3   2      123.21       99.68      2.48 o 
  -4   3   2       16.03       16.58      0.95 o 
  -3   3   2       97.97       99.53      1.53 o 
  -2   3   2      109.40      120.26      2.91 o 
  -1   3   2        1.64        1.15      0.45 o 
   0   3   2       24.76       22.10      0.68 o 
   1   3   2      471.42      442.85      6.17 o 
   2   3   2      562.82      548.23      8.57 o 
   3   3   2       22.99       36.62      1.35 o 
   4   3   2       86.63       80.02      1.52 o 
   5   3   2       33.79       34.65      1.23 o 
   6   3   2      163.21      159.55      3.23 o 
   7   3   2        8.50       10.43      1.17 o 
   8   3   2       25.75       24.53      1.91 o 
   9   3   2        1.19        1.59      1.02 o 
  10   3   2        4.44        4.79      1.91 o 
 -11   4   2       14.78       17.75      2.48 o 
 -10   4   2        4.19        2.37      1.22 o 
  -9   4   2      144.28      139.21      3.93 o 
  -8   4   2       71.41       63.15      2.32 o 
  -7   4   2       38.70       36.78      1.91 o 
  -6   4   2        3.94        3.61      0.80 o 
  -5   4   2      412.62      416.15      6.60 o 
  -4   4   2      112.16      107.83      3.38 o 
  -3   4   2       27.43       27.10      0.88 o 
  -2   4   2     1338.85     1383.22     27.15 o 
  -1   4   2      215.79      235.16      4.15 o 
   0   4   2      281.61      273.15      5.15 o 
   1   4   2     1170.33     1244.68     19.97 o 
   2   4   2      354.36      345.56      6.70 o 
   3   4   2      452.00      476.19      4.74 o 
   4   4   2       78.11       89.97      2.20 o 
   5   4   2      578.30      567.79     10.32 o 
   6   4   2      222.44      224.58      3.88 o 
   7   4   2       36.45       34.64      2.51 o 
   8   4   2        8.61        6.86      1.37 o 
   9   4   2        0.61        0.84      1.04 o 
  10   4   2        0.16        1.12      0.96 o 
 -11   5   2        0.91        1.78      1.33 o 
 -10   5   2        7.97        7.46      1.84 o 
  -9   5   2        3.67        2.63      0.98 o 
  -8   5   2       32.45       30.89      1.76 o 
  -7   5   2        5.35        7.74      1.07 o 
  -6   5   2        0.38        0.48      0.62 o 
  -5   5   2        1.26        0.69      0.59 o 
  -4   5   2      201.83      213.74      3.76 o 
  -3   5   2        0.13        0.57      0.39 o 
  -2   5   2        4.92        6.02      0.56 o 
  -1   5   2       97.71      119.32      2.27 o 
   0   5   2      371.46      337.10      5.81 o 
   1   5   2      126.37      147.30      3.47 o 
   2   5   2        1.04        1.75      0.54 o 
   3   5   2        0.01        1.26      0.54 o 
   4   5   2       95.85       89.13      2.27 o 
   5   5   2       74.13       66.20      2.12 o 
   6   5   2      116.83      114.09      3.60 o 
   7   5   2      142.46      124.26     11.39 o 
   8   5   2       41.00       41.92      2.47 o 
   9   5   2       11.20       14.94      1.79 o 
  10   5   2        0.25        0.49      0.98 o 
 -11   6   2        4.76        6.52      1.76 o 
 -10   6   2       68.82       81.07      4.30 o 
  -9   6   2      106.18      104.73      3.24 o 
  -8   6   2       89.31       94.01      3.01 o 
  -7   6   2       13.35       16.75      1.37 o 
  -6   6   2       14.69       13.36      1.22 o 
  -5   6   2      215.15      211.33      4.66 o 
  -4   6   2       94.78      107.22      1.99 o 
  -3   6   2      346.37      359.18      9.45 o 
  -2   6   2      226.66      203.46      6.08 o 
  -1   6   2        5.97        2.75      0.48 o 
   0   6   2        4.64        2.90      0.46 o 
   1   6   2      139.35      126.98      3.36 o 
   2   6   2       49.07       58.73      2.51 o 
   3   6   2       86.77       81.88      2.15 o 
   4   6   2       16.11       14.99      1.16 o 
   5   6   2      510.04      525.30     13.49 o 
   6   6   2      455.08      479.94     10.56 o 
   7   6   2        0.15        0.46      0.87 o 
   8   6   2        4.09        3.29      1.19 o 
   9   6   2        4.57        4.37      1.27 o 
 -10   7   2        6.69        5.38      1.42 o 
  -9   7   2       25.08       28.39      2.15 o 
  -8   7   2        0.96        1.47      0.84 o 
  -7   7   2        1.47        3.49      0.92 o 
  -6   7   2      134.00      136.29      3.14 o 
  -5   7   2      250.88      269.34      6.68 o 
  -4   7   2      171.87      189.06      5.27 o 
  -3   7   2      317.55      336.58      9.93 o 
  -2   7   2       30.49       41.76      1.36 o 
  -1   7   2      624.09      651.47     15.42 o 
   0   7   2      277.51      332.75      6.47 o 
   1   7   2      106.89      113.81      4.82 o 
   2   7   2      211.54      259.05      6.75 o 
   3   7   2      131.28      132.11      2.81 o 
   4   7   2       41.82       36.01      1.70 o 
   5   7   2       14.14       13.55      1.28 o 
   6   7   2       40.49       38.04      2.39 o 
   7   7   2        0.09       -0.25      0.82 o 
   8   7   2       18.52       24.07      2.08 o 
   9   7   2        2.69        2.51      1.15 o 
 -10   8   2        0.49        1.75      1.05 o 
  -9   8   2        0.41        0.63      0.99 o 
  -8   8   2        0.01       -0.18      0.85 o 
  -7   8   2       47.72       48.05      2.69 o 
  -6   8   2        0.96        1.61      0.81 o 
  -5   8   2      153.06      155.38      4.40 o 
  -4   8   2       20.92       17.79      1.04 o 
  -3   8   2        4.50        4.53      0.70 o 
  -2   8   2       42.76       40.18      1.36 o 
  -1   8   2        7.00        6.28      0.72 o 
   0   8   2       30.40       24.16      1.07 o 
   1   8   2       71.60       71.87      1.72 o 
   2   8   2        4.53        4.89      0.68 o 
   3   8   2       88.84       85.49      2.39 o 
   4   8   2        1.46        0.13      0.67 o 
   5   8   2        1.37        2.22      0.85 o 
   6   8   2        0.36        0.30      0.87 o 
   7   8   2        0.80        0.43      0.98 o 
   8   8   2        0.00       -0.02      0.95 o 
   9   8   2        0.12        0.86      1.01 o 
 -10   9   2        0.11       -0.61      1.00 o 
  -9   9   2        2.37        3.22      1.24 o 
  -8   9   2        9.78        8.38      1.77 o 
  -7   9   2        2.22        2.00      0.84 o 
  -6   9   2        1.14        1.72      0.78 o 
  -5   9   2        0.16        0.66      0.65 o 
  -4   9   2        5.33        4.91      0.77 o 
  -3   9   2       15.93       16.14      1.04 o 
  -2   9   2        0.51        0.89      0.54 o 
  -1   9   2      114.01      118.02      3.78 o 
   0   9   2      227.21      226.24      3.13 o 
   1   9   2       11.97       13.01      1.01 o 
   2   9   2       50.10       39.19      1.69 o 
   3   9   2        0.03        0.06      0.63 o 
   4   9   2       61.03       55.26      2.16 o 
   5   9   2       45.26       43.20      2.35 o 
   6   9   2        3.09        3.49      1.15 o 
   7   9   2        0.97        2.19      1.10 o 
   8   9   2        8.74        9.42      1.95 o 
  -9  10   2       20.68       21.99      2.50 o 
  -8  10   2        5.46        5.50      1.68 o 
  -7  10   2        4.37        4.24      1.47 o 
  -6  10   2       18.13       15.32      1.63 o 
  -5  10   2       15.59       17.12      1.71 o 
  -4  10   2        3.23        4.94      0.95 o 
  -3  10   2       50.79       53.83      1.75 o 
  -2  10   2      237.26      236.81      6.81 o 
  -1  10   2      130.92      132.44      4.35 o 
   0  10   2       60.96       60.13      2.01 o 
   1  10   2       17.71       13.15      1.17 o 
   2  10   2        3.86        3.83      0.88 o 
   3  10   2       58.86       51.36      2.11 o 
   4  10   2      151.98      140.77      3.44 o 
   5  10   2       13.51       11.21      1.60 o 
   6  10   2       15.16       18.15      1.89 o 
   7  10   2       38.86       40.72      2.64 o 
   8  10   2        0.16        0.25      1.06 o 
  -8  11   2        3.67        3.42      1.45 o 
  -7  11   2       15.99       16.55      2.31 o 
  -6  11   2       89.63       85.41      6.09 o 
  -5  11   2       19.03       18.45      1.92 o 
  -4  11   2        2.12        1.57      0.94 o 
  -3  11   2      120.06      118.01      7.40 o 
  -2  11   2        0.06       -0.50      0.72 o 
  -1  11   2      170.99      159.21      4.47 o 
   0  11   2       18.84       19.27      1.84 o 
   1  11   2       11.68        8.48      1.15 o 
   2  11   2      133.13      122.19      3.09 o 
   3  11   2       37.93       36.18      1.88 o 
   4  11   2        7.80        4.32      1.03 o 
   5  11   2       43.66       37.05      2.34 o 
   6  11   2        0.34        0.56      1.02 o 
   7  11   2       15.95       19.22      2.02 o 
  -8  12   2        0.85        1.88      1.18 o 
  -7  12   2       21.02       19.02      2.39 o 
  -6  12   2       20.12       20.04      2.46 o 
  -5  12   2       12.54       11.12      1.53 o 
  -4  12   2       49.57       50.06      2.57 o 
  -3  12   2       73.92       71.12      2.53 o 
  -2  12   2       25.91       26.41      1.67 o 
  -1  12   2       20.57       20.71      1.54 o 
   0  12   2       62.41       61.01      2.32 o 
   1  12   2       54.93       46.63      2.42 o 
   2  12   2       57.94       59.03      2.71 o 
   3  12   2       12.78       13.17      1.61 o 
   4  12   2        0.39        0.09      1.02 o 
   5  12   2        4.10        3.80      1.21 o 
   6  12   2       13.54       13.15      1.85 o 
  -7  13   2        1.06        0.98      1.22 o 
  -6  13   2       23.10       18.51      2.42 o 
  -5  13   2        9.35        7.72      1.77 o 
  -4  13   2        3.17        3.36      1.15 o 
  -3  13   2       15.76       16.13      1.62 o 
  -2  13   2       11.43        9.18      1.32 o 
  -1  13   2        0.20        0.16      0.75 o 
   0  13   2        7.82        8.53      1.44 o 
   1  13   2       29.05       25.96      2.00 o 
   2  13   2      143.27      134.26      6.53 o 
   3  13   2       28.37       27.63      2.09 o 
   4  13   2        2.57        2.71      1.31 o 
   5  13   2        9.12       11.33      2.13 o 
   6  13   2        3.88        4.48      1.59 o 
  -6  14   2        3.92        2.06      2.08 o 
  -5  14   2        0.00       -0.10      1.19 o 
  -4  14   2        0.37        2.24      1.33 o 
  -3  14   2        3.77        3.94      1.19 o 
  -2  14   2        4.49        5.85      1.18 o 
  -1  14   2        7.74        9.96      1.40 o 
   0  14   2        0.21        1.50      0.99 o 
   1  14   2        7.36        9.82      1.66 o 
   2  14   2        4.57        6.36      1.41 o 
   3  14   2        6.49        7.28      1.48 o 
   4  14   2        2.48        1.78      1.26 o 
   5  14   2        3.47        3.78      2.75 o 
  -4  15   2       17.86       25.43      3.72 o 
  -3  15   2       10.19       11.82      2.10 o 
  -2  15   2        4.78        5.52      1.17 o 
  -1  15   2        0.59        1.17      1.05 o 
   0  15   2       12.31       15.73      1.76 o 
   1  15   2       19.57       21.84      2.01 o 
   2  15   2        4.21        4.88      1.37 o 
   3  15   2        4.61        3.46      1.47 o 
  -1  16   2        0.50        2.19      1.05 o 
   0  16   2        6.77        6.12      1.49 o 
 -12   1   3       26.35       28.96      3.95 o 
 -11   1   3        0.33        0.54      1.00 o 
 -10   1   3       24.02       23.04      1.99 o 
  -9   1   3       97.20       87.36      3.58 o 
  -8   1   3       24.19       26.62      2.14 o 
  -7   1   3       21.11       23.81      1.10 o 
  -6   1   3       40.82       41.24      1.40 o 
  -5   1   3      251.88      258.17      5.56 o 
  -4   1   3       79.23       84.42      1.77 o 
  -3   1   3      438.82      489.13     10.37 o 
  -2   1   3        4.69        6.86      0.62 o 
  -1   1   3      643.06      632.02      7.16 o 
   0   1   3       40.92       36.73      1.00 o 
   1   1   3      221.38      248.26      3.43 o 
   2   1   3     1424.84     1623.17     16.13 o 
   3   1   3      573.43      625.26      8.79 o 
   4   1   3       83.41       81.80      1.83 o 
   5   1   3        3.84        2.37      0.64 o 
   6   1   3       29.06       28.91      1.47 o 
   7   1   3      183.20      176.37      4.81 o 
   8   1   3       26.08       24.87      2.06 o 
   9   1   3        1.29        3.30      1.38 o 
  10   1   3        2.38        3.20      2.01 o 
 -11   2   3        9.43       10.47      1.78 o 
 -10   2   3       13.85       15.35      1.83 o 
  -9   2   3        0.40        1.26      1.02 o 
  -8   2   3        0.54        0.25      0.69 o 
  -7   2   3       62.63       69.01      2.84 o 
  -6   2   3       53.22       47.20      1.30 o 
  -5   2   3      413.27      417.90      7.78 o 
  -4   2   3      287.58      287.93      5.21 o 
  -3   2   3     1467.24     1707.05     14.38 o 
  -2   2   3       15.26       17.59      0.74 o 
  -1   2   3      729.30      727.78      7.13 o 
   0   2   3      190.33      207.16      3.98 o 
   1   2   3       90.87      110.95      1.86 o 
   2   2   3      177.93      219.12      2.51 o 
   3   2   3     1703.06     1820.13     13.22 o 
   4   2   3       34.35       38.19      1.28 o 
   5   2   3      135.03      124.27      2.42 o 
   6   2   3        2.47        4.61      0.96 o 
   7   2   3       32.56       32.63      1.78 o 
   8   2   3       18.76       22.74      1.87 o 
   9   2   3        2.70        1.35      1.25 o 
  10   2   3        0.61        2.56      1.77 o 
 -11   3   3        1.27        1.94      1.23 o 
 -10   3   3        0.11        0.32      1.10 o 
  -9   3   3        0.82        1.04      0.75 o 
  -8   3   3       50.71       53.49      2.14 o 
  -7   3   3       11.15       13.40      1.18 o 
  -6   3   3       81.46       81.15      2.24 o 
  -5   3   3       12.81       14.75      0.77 o 
  -4   3   3      116.18      105.69      1.79 o 
  -3   3   3       21.43       19.42      0.84 o 
  -2   3   3       53.88       48.23      1.15 o 
  -1   3   3        1.42        0.89      0.45 o 
   0   3   3      239.53      235.25      4.58 o 
   1   3   3       14.67       17.97      0.79 o 
   2   3   3      311.59      311.18      3.47 o 
   3   3   3        7.92        6.23      0.82 o 
   4   3   3       97.00      104.21      2.61 o 
   5   3   3      108.89      103.80      2.65 o 
   6   3   3       22.64       23.06      1.54 o 
   7   3   3       11.31        6.97      1.13 o 
   8   3   3        0.06        0.66      0.94 o 
   9   3   3        0.83        0.22      1.01 o 
 -11   4   3        0.78        0.36      1.05 o 
 -10   4   3        0.60        1.45      1.11 o 
  -9   4   3        0.02        0.11      0.73 o 
  -8   4   3        1.83        2.40      0.90 o 
  -7   4   3        8.75        8.80      1.10 o 
  -6   4   3        3.70        6.20      0.94 o 
  -5   4   3       41.52       45.46      1.21 o 
  -4   4   3      667.98      725.56      5.99 o 
  -3   4   3        0.00       -0.03      0.32 o 
  -2   4   3        0.15        0.19      0.40 o 
  -1   4   3       28.86       35.35      1.26 o 
   0   4   3      376.38      389.50      4.90 o 
   1   4   3      152.63      167.08      2.07 o 
   2   4   3      144.80      144.29      2.66 o 
   3   4   3      110.29      116.87      3.50 o 
   4   4   3        1.38        0.69      0.62 o 
   5   4   3       94.91       88.07      2.54 o 
   6   4   3       41.72       36.32      1.89 o 
   7   4   3        1.56        1.20      0.76 o 
   8   4   3       13.23       14.72      1.69 o 
   9   4   3        8.00       13.23      1.75 o 
 -11   5   3        0.29        0.66      1.23 o 
 -10   5   3       22.43       28.52      2.25 o 
  -9   5   3       14.47       14.05      1.67 o 
  -8   5   3        1.22        2.03      0.98 o 
  -7   5   3        0.04        0.55      0.80 o 
  -6   5   3      503.54      538.05     10.60 o 
  -5   5   3      692.45      708.32     14.09 o 
  -4   5   3       59.29       62.75      1.48 o 
  -3   5   3        0.48        1.37      0.42 o 
  -2   5   3      245.82      237.21      4.62 o 
  -1   5   3     1051.61     1097.65     17.95 o 
   0   5   3      500.68      517.76     10.87 o 
   1   5   3        0.45        3.63      0.50 o 
   2   5   3      328.66      339.46      7.47 o 
   3   5   3       55.84       50.68      1.78 o 
   4   5   3       13.52       10.04      1.25 o 
   5   5   3      131.97      119.95      3.29 o 
   6   5   3      125.32      131.58      3.29 o 
   7   5   3        0.28       -0.06      0.88 o 
   8   5   3        5.10        6.23      1.64 o 
   9   5   3        1.38        1.66      1.10 o 
 -11   6   3       43.17       52.20      3.53 o 
 -10   6   3       44.99       46.38      2.68 o 
  -9   6   3      102.90       90.52      3.03 o 
  -8   6   3       19.81       19.54      1.50 o 
  -7   6   3        3.63        2.49      0.89 o 
  -6   6   3       15.94       20.50      1.55 o 
  -5   6   3       43.87       40.17      1.65 o 
  -4   6   3      110.10      107.38      2.54 o 
  -3   6   3      251.56      257.02      5.82 o 
  -2   6   3       94.14       94.95      3.09 o 
  -1   6   3       36.09       35.59      1.42 o 
   0   6   3        0.50        0.53      0.39 o 
   1   6   3      103.49      105.30      1.87 o 
   2   6   3       23.04       20.01      1.16 o 
   3   6   3      115.13      118.31      2.71 o 
   4   6   3      312.74      319.81      7.68 o 
   5   6   3      303.86      295.59     12.81 o 
   6   6   3       63.50       63.04      2.62 o 
   7   6   3        0.86        1.28      0.95 o 
   8   6   3        0.09        0.36      0.91 o 
   9   6   3        2.98        6.38      1.41 o 
 -10   7   3        3.82        4.01      1.42 o 
  -9   7   3       18.04       16.12      1.53 o 
  -8   7   3       10.71       11.12      1.35 o 
  -7   7   3       10.24       11.45      1.30 o 
  -6   7   3       23.72       21.56      1.69 o 
  -5   7   3       35.06       33.73      1.58 o 
  -4   7   3       40.00       33.61      1.48 o 
  -3   7   3       15.70       19.14      0.94 o 
  -2   7   3        0.00        0.05      0.53 o 
  -1   7   3       23.18       17.62      1.11 o 
   0   7   3       38.02       47.48      1.28 o 
   1   7   3        0.72        1.09      0.47 o 
   2   7   3        2.06        1.15      0.75 o 
   3   7   3      355.42      337.55      8.00 o 
   4   7   3      451.34      448.65      9.23 o 
   5   7   3       55.06       58.81      2.31 o 
   6   7   3        5.80        5.37      1.23 o 
   7   7   3       29.81       32.54      2.31 o 
   8   7   3        8.15        9.39      1.62 o 
 -10   8   3        5.76        4.77      1.56 o 
  -9   8   3       19.41       16.61      2.16 o 
  -8   8   3       21.86       22.86      2.03 o 
  -7   8   3        2.14        2.08      0.96 o 
  -6   8   3        4.36        3.68      1.30 o 
  -5   8   3       35.70       36.62      2.08 o 
  -4   8   3      144.79      138.28      2.92 o 
  -3   8   3        1.31        1.58      0.66 o 
  -2   8   3       16.83       24.36      1.37 o 
  -1   8   3       88.82       78.09      2.20 o 
   0   8   3      113.43      119.87      3.34 o 
   1   8   3      173.76      179.17      4.49 o 
   2   8   3      138.00      140.80      3.07 o 
   3   8   3       25.52       24.65      1.52 o 
   4   8   3       61.64       65.31      2.39 o 
   5   8   3      159.14      159.57      3.68 o 
   6   8   3        1.45        2.87      1.11 o 
   7   8   3        7.36        7.87      1.52 o 
   8   8   3        1.05        0.81      0.98 o 
 -10   9   3        7.69       10.27      2.65 o 
  -9   9   3        4.19        6.16      1.69 o 
  -8   9   3       19.13       16.81      1.73 o 
  -7   9   3       22.13       22.92      1.90 o 
  -6   9   3        0.12        0.46      0.90 o 
  -5   9   3       61.23       56.65      2.54 o 
  -4   9   3       62.14       57.70      2.54 o 
  -3   9   3        0.10        0.85      0.67 o 
  -2   9   3        4.38        3.89      0.85 o 
  -1   9   3       15.89       14.05      1.23 o 
   0   9   3      126.19      114.47      7.07 o 
   1   9   3      140.25      148.73      3.83 o 
   2   9   3        0.05        0.62      0.81 o 
   3   9   3        3.69        2.31      0.85 o 
   4   9   3       10.44       12.35      1.30 o 
   5   9   3        8.94        7.03      1.16 o 
   6   9   3        0.70        0.81      0.98 o 
   7   9   3        6.97        7.39      1.63 o 
   8   9   3       20.03       22.10      2.14 o 
  -9  10   3        1.13        1.51      1.33 o 
  -8  10   3       25.14       26.94      2.56 o 
  -7  10   3       18.58       18.61      1.80 o 
  -6  10   3       10.76       12.97      1.74 o 
  -5  10   3        0.00        0.04      0.97 o 
  -4  10   3       23.65       25.07      1.86 o 
  -3  10   3        6.17        6.63      1.05 o 
  -2  10   3        2.53        2.32      0.83 o 
  -1  10   3        3.69        5.55      1.01 o 
   0  10   3        5.77        6.28      1.06 o 
   1  10   3        1.75        0.93      0.83 o 
   2  10   3        1.36        0.58      0.83 o 
   3  10   3       63.17       60.22      2.91 o 
   4  10   3       16.17       22.06      1.91 o 
   5  10   3        6.54        6.46      1.34 o 
   6  10   3        1.75        1.14      1.01 o 
   7  10   3        9.03       11.27      1.83 o 
  -8  11   3        3.48        3.54      1.42 o 
  -7  11   3        1.49        2.71      1.69 o 
  -6  11   3        0.40        0.06      1.07 o 
  -5  11   3        8.31        8.59      1.46 o 
  -4  11   3       26.26       24.71      1.96 o 
  -3  11   3        5.16        5.18      1.05 o 
  -2  11   3      161.25      155.54      6.02 o 
  -1  11   3      206.93      203.92      5.77 o 
   0  11   3       48.70       43.43      2.36 o 
   1  11   3       39.84       34.71      2.15 o 
   2  11   3      107.86      102.79      3.55 o 
   3  11   3       12.46       15.31      1.79 o 
   4  11   3        0.48        0.59      0.92 o 
   5  11   3       13.93       16.17      2.14 o 
   6  11   3       12.58       11.17      2.17 o 
  -8  12   3        0.11        2.34      1.66 o 
  -7  12   3       26.40       29.81      3.44 o 
  -6  12   3       64.38       71.80      4.02 o 
  -5  12   3       92.00       93.34      3.58 o 
  -4  12   3      263.24      274.70      6.88 o 
  -3  12   3      450.51      463.01      7.67 o 
  -2  12   3      333.05      332.19      9.17 o 
  -1  12   3      174.06      170.15      8.24 o 
   0  12   3       67.95       64.12      2.93 o 
   1  12   3       12.38        8.74      1.48 o 
   2  12   3        4.66        3.93      1.23 o 
   3  12   3       26.47       28.29      2.15 o 
   4  12   3        7.87        6.05      1.71 o 
   5  12   3        1.91        2.04      1.32 o 
   6  12   3        0.13        0.37      1.18 o 
  -7  13   3       10.08       10.43      2.03 o 
  -6  13   3       20.11       23.13      2.72 o 
  -5  13   3        6.19        6.12      1.55 o 
  -4  13   3       43.92       44.34      3.00 o 
  -3  13   3       39.50       38.02      2.49 o 
  -2  13   3       11.87       10.72      1.41 o 
  -1  13   3       30.28       29.63      2.16 o 
   0  13   3        8.85       10.74      1.68 o 
   1  13   3       13.61       13.66      1.75 o 
   2  13   3        8.62        7.67      1.85 o 
   3  13   3        4.39        4.47      1.30 o 
   4  13   3        4.41        2.24      1.37 o 
   5  13   3        3.22        6.28      1.73 o 
  -5  14   3        0.01        0.04      1.07 o 
  -4  14   3        5.48        7.09      1.44 o 
  -3  14   3        2.41        3.32      1.27 o 
  -2  14   3        1.07        1.23      1.02 o 
  -1  14   3        1.17        1.63      1.20 o 
   0  14   3        6.01        5.31      1.31 o 
   1  14   3       29.14       25.75      2.15 o 
   2  14   3       13.86       12.84      1.88 o 
   3  14   3        4.52        4.26      1.31 o 
   4  14   3        5.76        6.72      1.85 o 
  -4  15   3        1.90        1.70      1.11 o 
  -3  15   3        0.30        0.47      1.11 o 
  -2  15   3        0.08       -0.41      0.82 o 
  -1  15   3        0.12        0.79      0.93 o 
   0  15   3        4.85        5.55      1.37 o 
   1  15   3       17.26       19.48      2.02 o 
   2  15   3        1.02        1.35      1.08 o 
 -11   0   4       12.05       12.48      2.83 o 
 -10   0   4        8.68       10.25      2.55 o 
  -9   0   4        4.18        2.18      1.52 o 
  -8   0   4        3.77        5.31      1.88 o 
  -7   0   4      405.85      426.36     23.07 o 
  -6   0   4      527.21      553.40     20.66 o 
  -5   0   4      832.98      807.48     22.27 o 
  -4   0   4     4235.72     4855.80     58.10 o 
  -3   0   4     6275.61     7164.45    191.09 o 
  -2   0   4      495.52      550.31      6.72 o 
  -1   0   4        4.14        2.05      0.70 o 
   0   0   4      559.49      601.20      7.58 o 
   1   0   4        2.88        2.36      0.74 o 
   2   0   4      523.94      635.54     11.49 o 
   3   0   4       10.05       11.00      1.20 o 
   4   0   4       21.22       19.73      1.60 o 
   5   0   4        0.73        0.92      0.89 o 
   6   0   4       31.78       32.28      2.98 o 
   7   0   4       19.00       14.43      2.36 o 
   8   0   4        2.06        2.94      2.03 o 
   9   0   4        0.55        1.89      2.30 o 
 -11   1   4        3.24        4.46      1.34 o 
 -10   1   4       53.37       53.85      2.83 o 
  -9   1   4       14.04       11.05      1.56 o 
  -8   1   4       10.74       11.85      1.63 o 
  -7   1   4       23.82       18.68      1.13 o 
  -6   1   4      141.28      145.44      3.33 o 
  -5   1   4       67.14       68.55      2.25 o 
  -4   1   4        1.18        1.49      0.56 o 
  -3   1   4      549.44      507.59      8.06 o 
  -2   1   4        4.76        6.92      0.67 o 
  -1   1   4       31.37       27.30      1.01 o 
   0   1   4        1.09        2.14      0.51 o 
   1   1   4      407.94      455.73      5.57 o 
   2   1   4      269.70      262.79      4.47 o 
   3   1   4        0.27       -0.24      0.43 o 
   4   1   4       11.56       10.27      0.96 o 
   5   1   4       33.64       29.40      1.49 o 
   6   1   4        3.83        1.38      0.84 o 
   7   1   4        1.53        3.33      1.14 o 
   8   1   4        0.46        0.25      0.95 o 
   9   1   4        0.09        0.65      1.23 o 
 -11   2   4        1.19        0.79      0.99 o 
 -10   2   4        3.32        4.04      1.25 o 
  -9   2   4        3.91        3.99      1.17 o 
  -8   2   4        0.06       -0.05      0.67 o 
  -7   2   4        1.23        0.93      0.69 o 
  -6   2   4        0.06        0.16      0.51 o 
  -5   2   4       18.61       23.09      1.08 o 
  -4   2   4       60.36       53.05      1.45 o 
  -3   2   4       74.96       92.47      1.77 o 
  -2   2   4       15.04       12.30      0.78 o 
  -1   2   4        3.38        4.27      0.58 o 
   0   2   4      666.03      707.04     13.13 o 
   1   2   4      683.47      719.47      7.46 o 
   2   2   4      186.48      173.10      4.25 o 
   3   2   4       31.05       35.96      1.29 o 
   4   2   4       19.33       20.04      1.11 o 
   5   2   4       45.41       43.41      1.98 o 
   6   2   4       57.87       41.58      2.47 o 
   7   2   4        2.63        1.62      0.93 o 
   8   2   4        4.57        4.18      1.19 o 
   9   2   4        0.11        1.11      1.45 o 
 -11   3   4        0.00        0.33      1.00 o 
 -10   3   4        5.64        6.13      1.42 o 
  -9   3   4        0.05        0.87      0.97 o 
  -8   3   4      159.04      162.85      3.60 o 
  -7   3   4       32.98       28.12      1.63 o 
  -6   3   4      107.56       99.04      2.02 o 
  -5   3   4       24.08       23.65      1.08 o 
  -4   3   4      382.25      398.60      5.17 o 
  -3   3   4        6.66        4.63      0.60 o 
  -2   3   4        3.27        3.65      0.52 o 
  -1   3   4        7.58        6.76      0.61 o 
   0   3   4      240.04      231.07      4.71 o 
   1   3   4        6.17       10.81      0.77 o 
   2   3   4      123.01      129.90      3.05 o 
   3   3   4       24.42       24.61      1.08 o 
   4   3   4        7.69        8.71      1.11 o 
   5   3   4       54.86       55.19      2.46 o 
   6   3   4        0.00        0.62      0.71 o 
   7   3   4        3.68        2.62      0.95 o 
   8   3   4        2.38        1.67      1.02 o 
   9   3   4        0.11        1.39      1.24 o 
 -11   4   4       11.40        9.37      1.68 o 
 -10   4   4       11.04        9.04      1.59 o 
  -9   4   4        6.87        9.32      1.42 o 
  -8   4   4        6.32        8.25      1.18 o 
  -7   4   4       10.28       11.01      1.22 o 
  -6   4   4       31.07       29.53      1.53 o 
  -5   4   4      192.24      199.63      3.09 o 
  -4   4   4       24.92       24.42      1.04 o 
  -3   4   4       11.43        8.83      0.67 o 
  -2   4   4      522.47      522.67      8.95 o 
  -1   4   4      533.65      567.85     12.61 o 
   0   4   4        0.92        2.82      0.52 o 
   1   4   4        7.93        8.50      0.71 o 
   2   4   4       17.68       14.51      0.83 o 
   3   4   4      231.09      240.29      3.89 o 
   4   4   4      323.68      323.90      6.22 o 
   5   4   4      209.84      201.49     10.56 o 
   6   4   4        0.58       -0.12      0.68 o 
   7   4   4        4.78        4.64      1.10 o 
   8   4   4        2.03        2.42      1.17 o 
   9   4   4        3.97        6.24      1.75 o 
 -11   5   4        0.19        0.84      1.10 o 
 -10   5   4       10.32       10.48      1.68 o 
  -9   5   4        1.05        1.09      0.82 o 
  -8   5   4        0.25        0.21      0.70 o 
  -7   5   4       11.32       13.95      1.28 o 
  -6   5   4        0.23        0.77      0.70 o 
  -5   5   4       11.87       11.62      1.16 o 
  -4   5   4        1.50        1.87      0.67 o 
  -3   5   4       35.96       30.58      1.40 o 
  -2   5   4      360.47      373.60      7.22 o 
  -1   5   4       40.10       45.65      1.62 o 
   0   5   4        3.88        4.72      0.57 o 
   1   5   4        3.42        3.44      0.57 o 
   2   5   4        2.41        1.58      0.64 o 
   3   5   4        7.94       11.47      1.22 o 
   4   5   4      259.18      261.01      7.80 o 
   5   5   4      144.45      146.37      3.48 o 
   6   5   4       56.32       56.65      2.38 o 
   7   5   4        6.01        7.93      1.51 o 
   8   5   4        1.41        2.32      1.11 o 
 -11   6   4       32.14       36.29      3.04 o 
 -10   6   4       12.95       13.68      1.84 o 
  -9   6   4       35.88       38.06      2.44 o 
  -8   6   4        2.09        2.51      0.90 o 
  -7   6   4       57.74       57.26      2.23 o 
  -6   6   4        1.74        2.80      0.80 o 
  -5   6   4      159.68      169.57      3.11 o 
  -4   6   4        1.55        1.06      0.61 o 
  -3   6   4       17.66       14.79      1.21 o 
  -2   6   4        2.54        5.14      0.85 o 
  -1   6   4       93.34       84.95      2.26 o 
   0   6   4       19.76       16.90      1.15 o 
   1   6   4       43.86       52.67      2.08 o 
   2   6   4       34.99       35.69      1.60 o 
   3   6   4      101.59       98.80      2.67 o 
   4   6   4      396.36      430.67      6.62 o 
   5   6   4       33.93       31.95      1.83 o 
   6   6   4        5.27        5.52      1.12 o 
   7   6   4        0.62        0.22      0.94 o 
   8   6   4        0.12       -0.11      0.90 o 
 -10   7   4       10.42       12.61      1.89 o 
  -9   7   4       10.91       10.88      1.70 o 
  -8   7   4        0.10        0.50      0.89 o 
  -7   7   4       54.62       56.00      2.69 o 
  -6   7   4      322.24      319.31      8.39 o 
  -5   7   4       17.52       19.20      1.65 o 
  -4   7   4       79.19       75.36      2.25 o 
  -3   7   4      136.33      142.75      3.05 o 
  -2   7   4       90.76       92.28      3.12 o 
  -1   7   4      126.09      140.66      3.20 o 
   0   7   4       19.70       24.61      1.36 o 
   1   7   4        2.83        5.10      1.19 o 
   2   7   4       53.80       48.68      1.99 o 
   3   7   4        3.76        4.78      1.02 o 
   4   7   4        0.50        0.47      0.71 o 
   5   7   4        0.01        0.04      0.69 o 
   6   7   4        0.23        0.30      0.75 o 
   7   7   4       23.48       25.60      2.12 o 
   8   7   4       11.76       15.97      1.97 o 
 -10   8   4        1.48        3.68      1.20 o 
  -9   8   4        0.92        0.31      0.96 o 
  -8   8   4        0.23        0.67      1.02 o 
  -7   8   4       44.68       47.28      2.57 o 
  -6   8   4       66.19       62.21      2.79 o 
  -5   8   4        6.97        5.93      1.26 o 
  -4   8   4        5.70        6.75      1.00 o 
  -3   8   4       31.49       28.89      1.58 o 
  -2   8   4        1.30        2.08      0.76 o 
  -1   8   4        3.95        3.50      0.84 o 
   0   8   4        4.59        4.68      0.88 o 
   1   8   4       40.54       37.46      2.13 o 
   2   8   4        5.02        3.62      1.05 o 
   3   8   4        0.95        1.57      0.93 o 
   4   8   4        1.24        1.76      0.82 o 
   5   8   4        8.10        5.67      1.18 o 
   6   8   4        2.78        2.72      1.13 o 
   7   8   4        0.48        1.32      1.04 o 
  -9   9   4        0.03       -0.20      1.04 o 
  -8   9   4        0.90        1.16      1.09 o 
  -7   9   4        0.00        0.37      0.98 o 
  -6   9   4        6.04        6.14      1.38 o 
  -5   9   4        0.05       -0.17      0.80 o 
  -4   9   4        1.19        1.80      0.78 o 
  -3   9   4       63.05       55.56      2.15 o 
  -2   9   4       90.44       94.33      2.70 o 
  -1   9   4       18.48       20.56      1.42 o 
   0   9   4        0.74        1.35      0.89 o 
   1   9   4       11.11       10.59      1.47 o 
   2   9   4       48.38       49.34      2.54 o 
   3   9   4      139.39      127.15      6.49 o 
   4   9   4       20.31       19.70      1.81 o 
   5   9   4        0.01        0.12      0.82 o 
   6   9   4        4.38        5.17      1.59 o 
   7   9   4        6.72        6.82      1.77 o 
  -9  10   4        0.58       -0.28      1.17 o 
  -8  10   4        0.22        0.43      1.00 o 
  -7  10   4       28.71       32.15      2.36 o 
  -6  10   4        7.74        7.54      1.47 o 
  -5  10   4        0.51        0.31      0.89 o 
  -4  10   4      109.18      118.39      3.77 o 
  -3  10   4      181.15      175.63      4.68 o 
  -2  10   4       31.71       29.06      1.74 o 
  -1  10   4       15.28       18.25      1.42 o 
   0  10   4       18.72       16.78      1.64 o 
   1  10   4       18.28       11.04      1.58 o 
   2  10   4       58.05       52.50      2.77 o 
   3  10   4       98.95      103.81      3.70 o 
   4  10   4        4.13        2.42      1.15 o 
   5  10   4        0.08        0.31      1.06 o 
   6  10   4        3.16        3.45      1.44 o 
  -8  11   4        4.79        5.59      1.50 o 
  -7  11   4       16.04       17.29      1.89 o 
  -6  11   4       17.69       18.02      1.88 o 
  -5  11   4        5.13        6.46      1.52 o 
  -4  11   4        0.33        0.01      0.95 o 
  -3  11   4       25.35       26.55      1.72 o 
  -2  11   4       18.11       14.62      1.46 o 
  -1  11   4       27.02       23.48      1.90 o 
   0  11   4       30.42       30.77      2.18 o 
   1  11   4       13.96       13.70      1.69 o 
   2  11   4       31.97       22.90      2.02 o 
   3  11   4       30.23       27.59      2.24 o 
   4  11   4        3.42        4.44      1.31 o 
   5  11   4       21.62       28.45      2.75 o 
   6  11   4        1.03        0.81      1.21 o 
  -7  12   4        2.72        2.83      1.25 o 
  -6  12   4       10.07        8.82      1.63 o 
  -5  12   4       41.20       41.66      2.62 o 
  -4  12   4       26.34       32.17      2.30 o 
  -3  12   4        8.69        7.92      1.29 o 
  -2  12   4        6.05        3.93      1.15 o 
  -1  12   4       17.73       21.39      2.18 o 
   0  12   4       53.60       52.41      2.79 o 
   1  12   4       26.62       27.31      2.13 o 
   2  12   4        7.25        7.54      1.52 o 
   3  12   4        5.05        5.46      1.36 o 
   4  12   4        1.25        1.80      1.06 o 
   5  12   4        4.97        3.61      1.55 o 
  -6  13   4        0.12       -0.19      1.14 o 
  -5  13   4        9.21        6.93      1.54 o 
  -4  13   4       13.61       12.88      1.79 o 
  -3  13   4        1.17        2.22      1.12 o 
  -2  13   4        0.13        0.65      1.04 o 
  -1  13   4       19.75       20.61      1.93 o 
   0  13   4       79.32       79.66      3.44 o 
   1  13   4       43.90       44.44      2.70 o 
   2  13   4        0.05        0.27      0.90 o 
   3  13   4       16.37       19.44      2.03 o 
   4  13   4       14.37       15.28      2.34 o 
  -5  14   4        0.12        0.52      1.01 o 
  -4  14   4        0.00        0.14      0.96 o 
  -3  14   4        0.08       -0.08      1.04 o 
  -2  14   4       12.30       15.81      1.88 o 
  -1  14   4        7.59       11.21      1.72 o 
   0  14   4        2.77        2.65      1.17 o 
   1  14   4        0.62        0.74      1.02 o 
   2  14   4        0.07        0.96      1.04 o 
  -2  15   4        0.56        1.91      1.28 o 
  -1  15   4        1.73        2.42      1.11 o 
   0  15   4        1.83        2.74      1.87 o 
 -11   1   5        9.01        8.14      1.64 o 
 -10   1   5       62.57       61.70      3.05 o 
  -9   1   5        0.24        0.68      0.94 o 
  -8   1   5       12.20       10.54      1.43 o 
  -7   1   5       42.94       43.10      2.43 o 
  -6   1   5       29.80       24.12      1.26 o 
  -5   1   5      382.09      376.15      4.14 o 
  -4   1   5      121.83      125.97      2.36 o 
  -3   1   5        1.16        0.54      0.51 o 
  -2   1   5      118.58      125.11      2.24 o 
  -1   1   5       46.52       36.53      1.29 o 
   0   1   5      257.67      275.55      3.36 o 
   1   1   5      231.02      249.14      5.22 o 
   2   1   5        4.12        6.05      0.81 o 
   3   1   5       86.14       79.22      2.33 o 
   4   1   5       34.33       37.10      1.81 o 
   5   1   5       45.47       37.76      1.90 o 
   6   1   5       10.08        4.12      1.20 o 
   7   1   5        2.05        2.14      1.02 o 
   8   1   5        0.02        1.44      1.03 o 
 -11   2   5        1.27        2.32      1.26 o 
 -10   2   5        3.13        3.09      1.25 o 
  -9   2   5        0.13       -0.24      0.94 o 
  -8   2   5        1.41        1.36      0.88 o 
  -7   2   5       32.90       32.33      1.71 o 
  -6   2   5       41.22       42.00      1.59 o 
  -5   2   5       44.66       42.55      1.52 o 
  -4   2   5       16.00       23.36      1.14 o 
  -3   2   5      151.60      161.67      2.56 o 
  -2   2   5       92.00       95.03      1.95 o 
  -1   2   5       41.17       46.36      1.61 o 
   0   2   5      287.13      303.88      6.04 o 
   1   2   5      451.96      448.13      6.56 o 
   2   2   5       22.92       18.98      1.09 o 
   3   2   5       74.96       63.62      1.96 o 
   4   2   5        1.83        0.92      0.78 o 
   5   2   5       26.36       25.77      1.65 o 
   6   2   5        0.48        1.07      0.83 o 
   7   2   5        1.65        0.82      1.05 o 
   8   2   5        7.10        7.48      1.50 o 
 -11   3   5        1.17        0.98      1.30 o 
 -10   3   5        1.51        0.19      1.44 o 
  -9   3   5       22.49       24.03      2.14 o 
  -8   3   5       18.65       16.84      1.46 o 
  -7   3   5       22.02       18.55      1.46 o 
  -6   3   5      161.72      151.06      3.71 o 
  -5   3   5        1.72        1.60      0.59 o 
  -4   3   5       47.55       45.04      1.47 o 
  -3   3   5       98.55      102.83      2.03 o 
  -2   3   5       38.18       39.78      1.29 o 
  -1   3   5       14.88       18.96      0.98 o 
   0   3   5       57.77       60.92      1.63 o 
   1   3   5       28.84       28.44      1.24 o 
   2   3   5        4.70        5.67      0.79 o 
   3   3   5      311.29      318.94      8.04 o 
   4   3   5       39.63       36.65      1.91 o 
   5   3   5        0.15        0.76      0.75 o 
   6   3   5        1.77        0.23      0.81 o 
   7   3   5        2.77        3.58      1.30 o 
   8   3   5        9.11       13.55      2.14 o 
 -11   4   5        2.79        2.45      1.64 o 
 -10   4   5        0.02        0.45      1.06 o 
  -9   4   5        7.39        9.16      1.31 o 
  -8   4   5        3.12        3.77      0.98 o 
  -7   4   5        2.65        3.45      0.94 o 
  -6   4   5      171.21      172.51      4.62 o 
  -5   4   5       45.82       45.98      1.55 o 
  -4   4   5      103.97      104.36      2.09 o 
  -3   4   5        1.93        3.05      0.53 o 
  -2   4   5      124.44      110.61      2.61 o 
  -1   4   5       96.07      105.55      4.44 o 
   0   4   5       11.40        9.55      0.83 o 
   1   4   5       57.59       55.87      1.82 o 
   2   4   5       21.72       25.65      1.48 o 
   3   4   5        1.12        1.03      0.77 o 
   4   4   5        4.32        3.29      0.94 o 
   5   4   5        7.85        5.52      1.13 o 
   6   4   5        4.50        5.43      1.22 o 
   7   4   5        4.79        6.36      1.23 o 
   8   4   5       21.57       30.14      2.74 o 
 -11   5   5        0.18       -0.05      1.19 o 
 -10   5   5        4.11        3.83      1.50 o 
  -9   5   5        2.66        3.72      1.19 o 
  -8   5   5        3.44        4.34      1.21 o 
  -7   5   5      232.52      237.93      5.14 o 
  -6   5   5      200.03      197.78      4.55 o 
  -5   5   5       28.66       25.48      1.49 o 
  -4   5   5      230.15      208.91      3.71 o 
  -3   5   5      111.83      108.49      2.69 o 
  -2   5   5       26.90       34.39      1.61 o 
  -1   5   5       72.71       74.48      2.21 o 
   0   5   5       62.03       62.39      2.02 o 
   1   5   5       54.60       52.43      1.61 o 
   2   5   5        6.66        8.87      1.09 o 
   3   5   5       35.49       33.04      1.80 o 
   4   5   5       22.71       19.11      1.54 o 
   5   5   5        4.55        4.82      1.12 o 
   6   5   5        5.90        6.19      1.21 o 
   7   5   5        7.82       12.77      1.76 o 
 -10   6   5        8.15        7.22      1.87 o 
  -9   6   5        3.95        5.25      1.47 o 
  -8   6   5       11.03        9.57      1.60 o 
  -7   6   5        2.09        2.41      1.10 o 
  -6   6   5        5.11        8.81      1.46 o 
  -5   6   5        5.67        6.01      1.29 o 
  -4   6   5       24.63       19.69      1.58 o 
  -3   6   5       37.92       40.11      1.79 o 
  -2   6   5       29.87       28.66      1.54 o 
  -1   6   5       50.15       54.57      2.11 o 
   0   6   5        0.10        0.65      0.74 o 
   1   6   5       48.28       47.07      2.31 o 
   2   6   5      302.45      266.86     11.11 o 
   3   6   5       84.57       85.17      3.91 o 
   4   6   5       25.75       26.07      1.69 o 
   5   6   5        2.27        2.38      0.92 o 
   6   6   5        6.17        6.14      1.20 o 
   7   6   5        0.00       -0.94      0.94 o 
 -10   7   5        4.57        3.12      1.27 o 
  -9   7   5        2.15        1.34      1.08 o 
  -8   7   5        2.89        3.47      1.22 o 
  -7   7   5        6.60        4.17      1.33 o 
  -6   7   5        2.19        2.63      1.08 o 
  -5   7   5        2.44        4.74      1.21 o 
  -4   7   5        1.46        1.22      0.76 o 
  -3   7   5       35.94       38.44      1.84 o 
  -2   7   5        0.13       -0.18      0.69 o 
  -1   7   5        2.19        1.80      0.74 o 
   0   7   5        6.98        8.46      1.41 o 
   1   7   5      149.39      132.13      5.25 o 
   2   7   5      483.73      501.57      8.51 o 
   3   7   5       46.28       41.66      2.42 o 
   4   7   5       13.11       13.27      1.72 o 
   5   7   5       25.35       30.53      2.26 o 
   6   7   5        8.84       11.99      1.44 o 
   7   7   5        6.72        7.48      1.50 o 
  -9   8   5        9.37       11.06      1.84 o 
  -8   8   5        5.16        4.38      1.31 o 
  -7   8   5        9.33        9.98      1.63 o 
  -6   8   5       56.24       55.89      2.99 o 
  -5   8   5       44.82       42.62      2.41 o 
  -4   8   5       18.86       21.83      1.55 o 
  -3   8   5       16.04       18.82      1.42 o 
  -2   8   5       73.02       75.98      2.87 o 
  -1   8   5       70.59       65.05      2.53 o 
   0   8   5       79.05       67.49      2.84 o 
   1   8   5       68.57       79.03      3.14 o 
   2   8   5       23.57       17.85      1.76 o 
   3   8   5       36.36       31.02      2.19 o 
   4   8   5       30.90       29.43      2.19 o 
   5   8   5        0.69        0.08      0.91 o 
   6   8   5        2.50        2.51      1.32 o 
  -9   9   5        0.12        0.32      0.99 o 
  -8   9   5        7.74        8.29      1.59 o 
  -7   9   5        3.75        4.43      1.28 o 
  -6   9   5        1.19        2.22      1.12 o 
  -5   9   5       18.58       15.75      1.72 o 
  -4   9   5       47.12       45.65      2.10 o 
  -3   9   5        7.50        6.41      1.14 o 
  -2   9   5       99.73       98.28      2.90 o 
  -1   9   5        6.61        6.72      1.54 o 
   0   9   5        0.47        0.68      0.87 o 
   1   9   5       13.54       14.10      1.61 o 
   2   9   5       38.61       32.03      2.23 o 
   3   9   5       21.36       24.55      2.10 o 
   4   9   5        7.50        9.37      1.60 o 
   5   9   5        6.77        7.11      1.48 o 
   6   9   5        5.49        6.31      1.77 o 
  -8  10   5        0.21        1.48      1.07 o 
  -7  10   5        0.03       -0.49      0.88 o 
  -6  10   5       13.63       16.84      1.85 o 
  -5  10   5       14.01       13.86      1.88 o 
  -4  10   5       17.04       16.27      1.75 o 
  -3  10   5        0.98        1.19      0.84 o 
  -2  10   5       10.38        9.59      1.31 o 
  -1  10   5        1.59        1.77      1.02 o 
   0  10   5        0.03        0.19      0.93 o 
   1  10   5       51.35       49.95      2.69 o 
   2  10   5       55.38       54.57      3.01 o 
   3  10   5        0.01       -0.26      0.91 o 
   4  10   5        0.03        0.25      0.91 o 
   5  10   5        4.16        7.03      1.83 o 
  -8  11   5        0.21        1.06      1.20 o 
  -7  11   5        0.46       -0.06      0.99 o 
  -6  11   5        0.19        0.29      0.92 o 
  -5  11   5        7.09        7.98      1.66 o 
  -4  11   5       50.88       51.07      2.80 o 
  -3  11   5       88.26       80.64      2.88 o 
  -2  11   5       45.01       41.35      2.53 o 
  -1  11   5        3.41        2.36      1.07 o 
   0  11   5       72.94       74.05      3.25 o 
   1  11   5       10.42       12.20      1.87 o 
   2  11   5        0.76        0.08      0.98 o 
   3  11   5        4.13        7.14      1.48 o 
   4  11   5        8.33       10.56      1.84 o 
  -7  12   5       94.93      113.34      5.16 o 
  -6  12   5       73.31       81.95      4.21 o 
  -5  12   5       68.69       65.61      3.77 o 
  -4  12   5      192.58      207.07      5.46 o 
  -3  12   5      105.35      104.79      4.71 o 
  -2  12   5        3.01        2.12      1.08 o 
  -1  12   5       11.61       12.50      1.72 o 
   0  12   5       26.43       27.78      2.26 o 
   1  12   5        1.82        1.03      1.05 o 
   2  12   5       10.12        9.33      1.68 o 
   3  12   5        6.13        6.19      1.46 o 
  -5  13   5       19.48       24.72      2.34 o 
  -4  13   5        0.30        1.45      1.16 o 
  -3  13   5        7.36        7.39      1.86 o 
  -2  13   5        5.38        6.36      1.43 o 
  -1  13   5       12.02       13.56      1.74 o 
   0  13   5        2.49        4.48      1.32 o 
   1  13   5        0.10        1.05      1.03 o 
   2  13   5        0.49        0.26      0.94 o 
  -3  14   5        3.04        5.43      1.74 o 
  -2  14   5        0.03        0.61      0.92 o 
  -1  14   5       23.91       25.13      2.22 o 
   0  14   5       29.30       30.76      2.49 o 
 -11   0   6        0.21        0.55      1.55 o 
 -10   0   6        4.48        3.40      2.19 o 
  -9   0   6       45.05       40.89      3.53 o 
  -8   0   6       93.12       82.17      5.39 o 
  -7   0   6      223.47      213.01      5.07 o 
  -6   0   6     1044.59     1044.87     39.48 o 
  -5   0   6      287.26      300.73      5.68 o 
  -4   0   6      140.73      131.99      5.81 o 
  -3   0   6      454.54      471.85      6.79 o 
  -2   0   6       11.79       18.55      1.92 o 
  -1   0   6       29.65       21.40      1.67 o 
   0   0   6      465.83      498.38     15.45 o 
   1   0   6       80.79       71.34      2.89 o 
   2   0   6      261.09      251.62      7.66 o 
   3   0   6       51.23       58.12      3.78 o 
   4   0   6       49.73       33.67      3.15 o 
   5   0   6        1.01        0.94      1.51 o 
   6   0   6       10.88       11.62      2.46 o 
   7   0   6        2.74        3.52      1.76 o 
 -11   1   6        1.15        1.01      1.20 o 
 -10   1   6        4.99        4.88      1.43 o 
  -9   1   6        0.04       -0.44      1.03 o 
  -8   1   6        0.57        0.81      0.97 o 
  -7   1   6      138.15      124.70      3.37 o 
  -6   1   6       70.15       66.17      2.18 o 
  -5   1   6       17.17       14.97      1.15 o 
  -4   1   6      102.17      101.23      2.34 o 
  -3   1   6       54.20       48.32      1.65 o 
  -2   1   6       19.80       17.73      1.23 o 
  -1   1   6      101.28       82.17      2.18 o 
   0   1   6        1.78        3.53      0.74 o 
   1   1   6       12.40       14.97      1.13 o 
   2   1   6        0.11       -0.01      0.59 o 
   3   1   6       25.88       30.68      4.13 o 
   4   1   6        6.20        8.05      1.20 o 
   5   1   6        9.11       14.49      1.68 o 
   6   1   6        0.35       -0.16      0.90 o 
   7   1   6        8.01       11.46      1.78 o 
 -11   2   6        1.74        2.50      1.29 o 
 -10   2   6        0.91       -1.07      1.07 o 
  -9   2   6        0.40       -0.79      0.92 o 
  -8   2   6        0.86        0.40      0.82 o 
  -7   2   6        1.96        2.70      0.94 o 
  -6   2   6        0.16       -0.14      0.68 o 
  -5   2   6       40.66       44.02      1.66 o 
  -4   2   6       25.04       22.17      1.25 o 
  -3   2   6       11.58       14.00      1.27 o 
  -2   2   6      117.75      115.39      2.39 o 
  -1   2   6      265.26      272.83      5.06 o 
   0   2   6       94.99       91.64      2.22 o 
   1   2   6       58.27       52.46      1.76 o 
   2   2   6        0.36        0.46      0.65 o 
   3   2   6       24.69       24.44      1.61 o 
   4   2   6       21.42       16.70      1.46 o 
   5   2   6        9.44        7.52      1.28 o 
   6   2   6        5.22        5.38      1.34 o 
   7   2   6        0.00        0.94      0.99 o 
 -11   3   6        0.95        5.41      3.11 o 
 -10   3   6        1.37        1.92      1.38 o 
  -9   3   6        7.40        8.85      1.91 o 
  -8   3   6        0.53        0.61      0.96 o 
  -7   3   6        8.76        7.29      1.40 o 
  -6   3   6        9.66       12.03      1.33 o 
  -5   3   6      109.20       97.82      3.08 o 
  -4   3   6       23.15       18.78      1.41 o 
  -3   3   6       42.18       35.26      1.76 o 
  -2   3   6       25.25       24.05      1.19 o 
  -1   3   6      101.19       98.24      2.19 o 
   0   3   6       70.50       68.34      1.93 o 
   1   3   6        1.02        1.75      0.71 o 
   2   3   6       10.80       13.90      1.36 o 
   3   3   6       12.39       11.15      1.33 o 
   4   3   6        2.23        2.03      0.87 o 
   5   3   6        1.20        2.65      0.98 o 
   6   3   6        0.89       -0.37      0.89 o 
   7   3   6       17.01       24.20      2.14 o 
 -10   4   6        0.05        0.37      1.17 o 
  -9   4   6        0.61        0.96      1.00 o 
  -8   4   6        3.37        4.34      1.21 o 
  -7   4   6        5.77        5.63      1.30 o 
  -6   4   6        0.94        1.24      0.99 o 
  -5   4   6      113.36      112.26      2.96 o 
  -4   4   6      100.06      107.50      2.88 o 
  -3   4   6        0.89        1.45      0.76 o 
  -2   4   6       88.55       99.33      2.75 o 
  -1   4   6       48.15       45.98      1.92 o 
   0   4   6       25.65       24.64      1.49 o 
   1   4   6       75.18       67.76      3.98 o 
   2   4   6      521.55      542.31     25.27 o 
   3   4   6       48.45       48.99      2.21 o 
   4   4   6        3.23        3.18      1.00 o 
   5   4   6        5.19        3.78      1.08 o 
   6   4   6        0.29        0.98      0.91 o 
   7   4   6        0.59        1.18      0.99 o 
 -10   5   6        6.96        7.42      1.96 o 
  -9   5   6        0.11        0.25      1.11 o 
  -8   5   6        8.31        7.48      1.62 o 
  -7   5   6       32.89       30.52      2.18 o 
  -6   5   6        7.35        7.04      1.38 o 
  -5   5   6      148.72      155.06      4.02 o 
  -4   5   6        1.20        1.68      0.82 o 
  -3   5   6        2.96        2.18      0.82 o 
  -2   5   6       75.24       80.63      2.53 o 
  -1   5   6        7.28        4.88      0.98 o 
   0   5   6      111.19      116.97      3.96 o 
   1   5   6        5.09        2.54      1.10 o 
   2   5   6       66.91       61.01      2.81 o 
   3   5   6      242.54      248.98      6.59 o 
   4   5   6       10.25        8.66      1.54 o 
   5   5   6        2.94        2.53      0.94 o 
   6   5   6        2.74        3.86      1.10 o 
 -10   6   6        0.78       -0.20      1.09 o 
  -9   6   6        0.00        1.15      1.17 o 
  -8   6   6        2.88        2.33      1.11 o 
  -7   6   6        2.42        2.65      1.13 o 
  -6   6   6       88.68       82.36      3.27 o 
  -5   6   6        0.09        0.23      0.76 o 
  -4   6   6       36.52       36.52      1.90 o 
  -3   6   6        0.01        0.00      0.81 o 
  -2   6   6       17.65       19.97      1.49 o 
  -1   6   6       11.30       11.01      1.32 o 
   0   6   6        3.56        3.79      1.19 o 
   1   6   6       96.39       99.14      3.51 o 
   2   6   6       52.94       47.57      2.58 o 
   3   6   6       28.14       27.36      2.09 o 
   4   6   6        4.43        4.44      1.35 o 
   5   6   6        0.24        0.70      0.94 o 
   6   6   6        4.71        7.91      1.60 o 
  -9   7   6       13.74       15.82      1.95 o 
  -8   7   6       19.60       17.45      1.92 o 
  -7   7   6       11.95       10.00      1.78 o 
  -6   7   6        2.15        3.89      1.21 o 
  -5   7   6       80.52       72.73      3.07 o 
  -4   7   6      126.69      126.87      3.55 o 
  -3   7   6        1.46        0.50      0.74 o 
  -2   7   6        6.11        5.39      1.06 o 
  -1   7   6       30.31       30.67      2.09 o 
   0   7   6       36.57       36.12      2.28 o 
   1   7   6        0.01       -0.90      0.98 o 
   2   7   6        0.18        0.03      0.90 o 
   3   7   6        3.13        2.89      1.13 o 
   4   7   6       13.01       14.44      1.78 o 
   5   7   6        3.84        4.18      1.26 o 
   6   7   6        3.75        4.61      1.33 o 
  -9   8   6       17.84       20.48      2.08 o 
  -8   8   6       28.67       27.96      2.29 o 
  -7   8   6        0.00        0.72      1.02 o 
  -6   8   6        7.00        6.35      1.50 o 
  -5   8   6       11.57        8.95      1.61 o 
  -4   8   6       17.09       17.58      1.51 o 
  -3   8   6        0.65        1.59      0.83 o 
  -2   8   6        0.25       -0.30      0.71 o 
  -1   8   6        2.22        1.84      0.98 o 
   0   8   6        1.13        1.44      1.03 o 
   1   8   6       16.46       14.67      1.73 o 
   2   8   6        2.01        1.04      1.16 o 
   3   8   6        3.01        4.56      1.33 o 
   4   8   6        2.53        4.10      1.28 o 
   5   8   6        0.52        0.44      0.97 o 
  -8   9   6        8.49        9.64      1.78 o 
  -7   9   6        0.83        0.00      0.96 o 
  -6   9   6        7.04        6.35      1.57 o 
  -5   9   6       55.10       58.97      3.03 o 
  -4   9   6        8.89        9.42      1.37 o 
  -3   9   6        5.05        3.13      1.07 o 
  -2   9   6       22.42       24.23      2.00 o 
  -1   9   6        1.72        1.42      1.08 o 
   0   9   6        2.50        1.18      0.95 o 
   1   9   6      168.54      165.85      4.83 o 
   2   9   6       33.98       37.43      2.58 o 
   3   9   6        0.66        0.54      1.02 o 
   4   9   6        3.50        5.10      1.37 o 
   5   9   6        3.91        5.45      2.08 o 
  -8  10   6        9.50        6.66      1.90 o 
  -7  10   6       28.22       32.70      2.49 o 
  -6  10   6        2.15        2.55      1.22 o 
  -5  10   6       37.70       34.58      2.47 o 
  -4  10   6      122.21      138.45      6.36 o 
  -3  10   6        7.60       10.55      1.39 o 
  -2  10   6        2.67        4.17      1.29 o 
  -1  10   6       22.34       23.75      2.06 o 
   0  10   6       32.78       35.39      2.44 o 
   1  10   6       11.14        9.18      1.59 o 
   2  10   6       14.96       16.47      1.87 o 
   3  10   6        0.01        0.48      1.17 o 
   4  10   6        3.21        3.23      1.27 o 
  -7  11   6        0.83       -0.39      1.27 o 
  -6  11   6        0.40        0.86      1.04 o 
  -5  11   6        7.24        5.02      1.42 o 
  -4  11   6       24.31       25.19      2.17 o 
  -3  11   6        2.50        3.71      1.22 o 
  -2  11   6        2.76        4.12      1.43 o 
  -1  11   6       19.26       18.18      1.93 o 
   0  11   6       23.05       28.56      2.25 o 
   1  11   6        2.28        1.21      1.01 o 
   2  11   6        0.83        2.29      1.15 o 
   3  11   6        5.38        8.41      1.77 o 
  -5  12   6        3.07        5.50      1.44 o 
  -4  12   6        0.86       -1.35      1.35 o 
  -3  12   6        0.27        0.80      1.23 o 
  -2  12   6       15.73       15.20      2.21 o 
  -1  12   6       29.89       31.84      2.43 o 
   0  12   6        0.02       -1.10      1.10 o 
   1  12   6       15.68       16.81      2.07 o 
   2  12   6        0.85        0.37      1.04 o 
  -3  13   6        7.91       11.95      2.28 o 
  -2  13   6       22.81       25.83      2.33 o 
  -1  13   6       36.97       39.78      2.72 o 
 -10   1   7        1.02        1.91      1.35 o 
  -9   1   7        0.15        2.70      1.37 o 
  -8   1   7        9.28       10.13      1.88 o 
  -7   1   7        0.08        0.10      0.77 o 
  -6   1   7       31.32       33.93      1.67 o 
  -5   1   7       98.53       94.50      2.50 o 
  -4   1   7        1.16        1.25      0.73 o 
  -3   1   7       14.14       13.73      1.15 o 
  -2   1   7      138.40      131.77      2.81 o 
  -1   1   7      148.74      153.77      4.96 o 
   0   1   7       12.37       12.51      1.16 o 
   1   1   7        2.66        2.13      0.79 o 
   2   1   7       11.10       12.85      1.37 o 
   3   1   7       30.63       30.38      1.84 o 
   4   1   7        1.42        1.01      0.97 o 
   5   1   7        0.36        1.20      0.98 o 
   6   1   7        4.40        6.90      1.49 o 
 -10   2   7        9.13        7.83      1.92 o 
  -9   2   7       30.20       26.18      2.59 o 
  -8   2   7        0.00        0.43      0.92 o 
  -7   2   7       36.61       31.23      2.16 o 
  -6   2   7       75.90       83.38      2.73 o 
  -5   2   7       45.27       50.45      2.21 o 
  -4   2   7        4.21        3.76      1.01 o 
  -3   2   7       66.65       65.33      2.39 o 
  -2   2   7        2.87        4.29      1.01 o 
  -1   2   7       12.45       15.43      1.36 o 
   0   2   7      146.30      150.52      3.83 o 
   1   2   7       88.20       93.06      2.90 o 
   2   2   7      123.80      121.05      3.28 o 
   3   2   7        7.57        9.35      1.29 o 
   4   2   7        0.11        0.61      0.96 o 
   5   2   7        2.82        2.02      1.19 o 
   6   2   7        0.50        0.47      1.01 o 
 -10   3   7        5.41        6.35      1.78 o 
  -9   3   7        4.17        5.15      1.63 o 
  -8   3   7        7.89        5.05      1.38 o 
  -7   3   7      142.33      129.96      4.08 o 
  -6   3   7        1.20        1.63      0.84 o 
  -5   3   7       24.20       24.33      1.65 o 
  -4   3   7       19.12       21.39      1.58 o 
  -3   3   7        6.38        6.19      1.11 o 
  -2   3   7       21.62       18.14      1.45 o 
  -1   3   7       32.21       31.51      1.80 o 
   0   3   7      140.88      149.00      4.56 o 
   1   3   7       14.00       11.30      1.55 o 
   2   3   7       73.82       66.83      2.98 o 
   3   3   7       11.47       10.13      1.34 o 
   4   3   7        1.65        1.36      0.97 o 
   5   3   7        0.41        0.81      0.95 o 
 -10   4   7        0.18        0.87      1.56 o 
  -9   4   7       10.89       11.75      2.27 o 
  -8   4   7        3.90        5.25      1.37 o 
  -7   4   7        1.39        1.15      1.03 o 
  -6   4   7        5.33        4.45      1.25 o 
  -5   4   7       45.34       43.31      2.09 o 
  -4   4   7       92.30       84.26      3.01 o 
  -3   4   7        1.11        2.23      0.87 o 
  -2   4   7       14.43       13.56      1.33 o 
  -1   4   7       53.75       49.80      2.15 o 
   0   4   7        6.27        7.17      1.42 o 
   1   4   7        6.63        6.54      1.37 o 
   2   4   7        8.71        8.86      1.56 o 
   3   4   7        0.11       -0.49      0.79 o 
   4   4   7        6.16        9.47      1.60 o 
   5   4   7        0.90        0.55      0.92 o 
  -9   5   7       34.72       40.99      2.69 o 
  -8   5   7       17.79       18.55      1.94 o 
  -7   5   7        0.34        1.08      1.13 o 
  -6   5   7       15.96       13.11      1.82 o 
  -5   5   7       94.89       89.83      2.93 o 
  -4   5   7       25.60       25.03      1.69 o 
  -3   5   7       12.02       11.97      1.38 o 
  -2   5   7       23.38       22.33      1.62 o 
  -1   5   7       93.25       88.36      2.81 o 
   0   5   7        4.75        3.44      1.09 o 
   1   5   7        3.10        3.67      1.22 o 
   2   5   7       13.33       11.01      1.74 o 
   3   5   7        4.84        5.26      1.40 o 
   4   5   7        0.22        0.34      0.97 o 
   5   5   7        0.14        0.32      1.12 o 
  -9   6   7        2.13        0.61      1.12 o 
  -8   6   7        1.39        1.26      1.13 o 
  -7   6   7        5.54        6.00      1.47 o 
  -6   6   7        6.14        7.60      1.56 o 
  -5   6   7        6.53        7.15      1.27 o 
  -4   6   7        3.70        4.26      1.04 o 
  -3   6   7        0.01        0.13      0.72 o 
  -2   6   7       26.76       27.01      1.75 o 
  -1   6   7       42.65       43.43      2.56 o 
   0   6   7       14.25       13.14      1.76 o 
   1   6   7       71.96       71.83      3.24 o 
   2   6   7       28.17       30.30      2.38 o 
   3   6   7        8.92        9.23      1.63 o 
   4   6   7        9.56        8.10      1.67 o 
   5   6   7        5.51        8.86      1.63 o 
  -9   7   7        6.39        7.98      2.39 o 
  -8   7   7       11.16       14.45      2.04 o 
  -7   7   7        4.79        6.82      1.52 o 
  -6   7   7        4.38        3.58      1.26 o 
  -5   7   7        0.91        2.33      1.20 o 
  -4   7   7       36.50       32.10      1.99 o 
  -3   7   7        0.21        0.28      0.84 o 
  -2   7   7       26.45       28.93      2.18 o 
  -1   7   7       10.17       11.84      1.65 o 
   0   7   7      117.15      107.70      3.91 o 
   1   7   7      149.43      161.60      4.80 o 
   2   7   7        1.82        2.13      1.28 o 
   3   7   7        2.84        3.16      1.37 o 
   4   7   7       10.52       13.65      1.91 o 
  -8   8   7        0.36        0.65      1.14 o 
  -7   8   7        0.27       -0.99      1.06 o 
  -6   8   7       19.46       19.93      2.01 o 
  -5   8   7        1.14        0.58      1.04 o 
  -4   8   7        3.05        5.23      1.27 o 
  -3   8   7       67.10       67.30      4.49 o 
  -2   8   7       90.40      105.19      3.93 o 
  -1   8   7        0.41        0.64      0.98 o 
   0   8   7       16.88       15.87      1.96 o 
   1   8   7       35.13       35.66      2.55 o 
   2   8   7        4.49        4.69      1.40 o 
   3   8   7        2.23        1.44      1.15 o 
   4   8   7        0.36        1.47      1.06 o 
  -7   9   7       14.54       17.44      2.16 o 
  -6   9   7        4.28        5.68      1.47 o 
  -5   9   7        0.22        0.68      1.07 o 
  -4   9   7        3.71        2.46      1.24 o 
  -3   9   7       16.63       11.14      1.72 o 
  -2   9   7        0.02        0.16      0.91 o 
  -1   9   7       62.78       60.24      3.08 o 
   0   9   7       55.22       62.36      3.17 o 
   1   9   7        0.26        0.84      1.05 o 
   2   9   7        0.20        1.13      1.02 o 
   3   9   7        1.20        1.81      1.11 o 
  -6  10   7        8.62        8.35      1.74 o 
  -5  10   7        1.40        1.31      1.19 o 
  -4  10   7        1.34        1.47      1.19 o 
  -3  10   7        0.37        1.52      1.02 o 
  -2  10   7        0.72        1.75      1.12 o 
  -1  10   7       12.41       11.92      1.91 o 
   0  10   7       21.38       22.92      2.23 o 
   1  10   7        4.67        4.40      1.46 o 
   2  10   7        0.68        1.97      1.18 o 
  -5  11   7       19.93       20.89      2.30 o 
  -4  11   7        4.34        3.40      1.53 o 
  -3  11   7        1.65        1.56      1.03 o 
  -2  11   7        3.96        2.81      1.35 o 
  -1  11   7       19.95       21.28      2.14 o 
   0  11   7        0.47        0.52      1.01 o 
   1  11   7        2.14        3.09      1.33 o 
  -9   0   8       72.07       61.28      6.80 o 
  -8   0   8       30.82       23.38      4.46 o 
  -7   0   8      142.79      131.37      6.36 o 
  -6   0   8       55.10       52.49      3.85 o 
  -5   0   8        0.40        1.29      1.45 o 
  -4   0   8       13.23       14.17      2.37 o 
  -3   0   8       26.75       22.44      2.04 o 
  -2   0   8        0.14        0.50      1.04 o 
  -1   0   8        8.03       10.14      1.63 o 
   0   0   8       17.47       18.71      1.95 o 
   1   0   8       14.51       16.05      1.89 o 
   2   0   8        0.34        1.21      1.28 o 
   3   0   8       29.51       31.41      3.28 o 
   4   0   8       16.63       17.28      3.29 o 
  -9   1   8        6.34        6.30      3.04 o 
  -8   1   8        5.37        3.13      1.34 o 
  -7   1   8       27.24       28.74      2.26 o 
  -6   1   8        0.88        0.29      0.84 o 
  -5   1   8        3.17        3.09      0.99 o 
  -4   1   8       18.80       17.72      1.52 o 
  -3   1   8        0.10        0.55      0.85 o 
  -2   1   8       65.24       66.51      2.58 o 
  -1   1   8        8.30        7.08      1.21 o 
   0   1   8       19.97       19.98      1.56 o 
   1   1   8        0.09        0.41      0.87 o 
   2   1   8        0.14        0.06      0.74 o 
   3   1   8        3.50        4.86      1.27 o 
   4   1   8        1.64        2.26      1.22 o 
  -9   2   8        0.13        0.51      1.19 o 
  -8   2   8       10.91       11.86      2.06 o 
  -7   2   8        9.09        9.47      1.79 o 
  -6   2   8        2.64        2.12      0.94 o 
  -5   2   8        2.55        2.00      0.97 o 
  -4   2   8       11.42       12.48      1.81 o 
  -3   2   8      119.78      117.58      3.33 o 
  -2   2   8       43.17       41.54      2.13 o 
  -1   2   8        0.01       -0.14      0.69 o 
   0   2   8        0.55        0.96      0.83 o 
   1   2   8       14.34       14.66      1.71 o 
   2   2   8       17.29       17.33      1.80 o 
   3   2   8        2.55        1.27      1.36 o 
   4   2   8        0.93        1.10      1.12 o 
  -9   3   8        0.67        0.99      1.35 o 
  -8   3   8        9.87        9.77      1.71 o 
  -7   3   8        8.48        8.27      1.68 o 
  -6   3   8       16.05       12.65      1.58 o 
  -5   3   8       11.71       10.62      1.46 o 
  -4   3   8       10.19       11.70      1.39 o 
  -3   3   8        3.89        3.70      1.05 o 
  -2   3   8      124.52      130.71      3.69 o 
  -1   3   8       26.90       24.85      1.76 o 
   0   3   8        0.00       -0.53      0.97 o 
   1   3   8        0.05        0.16      0.90 o 
   2   3   8        0.24        0.38      0.92 o 
   3   3   8        0.95        2.52      1.08 o 
   4   3   8        0.29        0.22      1.16 o 
  -9   4   8        0.07       -0.04      1.19 o 
  -8   4   8       13.43       14.49      1.97 o 
  -7   4   8        1.38        0.63      1.08 o 
  -6   4   8       11.34       10.40      1.66 o 
  -5   4   8       36.47       36.71      2.12 o 
  -4   4   8        0.34        0.61      0.84 o 
  -3   4   8        3.79        3.95      1.05 o 
  -2   4   8       27.77       26.35      1.81 o 
  -1   4   8       33.03       35.09      2.35 o 
   0   4   8       32.37       30.79      2.28 o 
   1   4   8      115.90      114.68      4.07 o 
   2   4   8       27.85       25.61      2.18 o 
   3   4   8        3.67        4.12      1.39 o 
   4   4   8        1.20        2.98      1.44 o 
  -8   5   8        0.00        0.51      1.06 o 
  -7   5   8        1.29        0.68      1.10 o 
  -6   5   8       15.54       16.13      1.84 o 
  -5   5   8       10.14       12.39      1.50 o 
  -4   5   8        1.58        1.20      0.92 o 
  -3   5   8        1.37        2.84      1.02 o 
  -2   5   8        0.01        0.38      0.80 o 
  -1   5   8       31.11       30.89      2.26 o 
   0   5   8       25.30       28.19      2.23 o 
   1   5   8       23.94       26.73      2.23 o 
   2   5   8       18.32       18.16      1.93 o 
   3   5   8        3.88        5.01      1.43 o 
  -8   6   8        0.24       -0.10      1.17 o 
  -7   6   8        4.11        2.34      1.22 o 
  -6   6   8        5.01        6.39      1.58 o 
  -5   6   8       10.38        9.43      1.62 o 
  -4   6   8        0.55        0.42      0.85 o 
  -3   6   8       62.34       63.97      3.00 o 
  -2   6   8        6.08        8.60      1.61 o 
  -1   6   8        1.13        2.45      1.16 o 
   0   6   8       36.26       35.69      2.52 o 
   1   6   8       11.40       12.53      1.87 o 
   2   6   8        1.38        1.86      1.03 o 
   3   6   8        0.36        0.97      1.01 o 
  -7   7   8       21.07       24.05      2.24 o 
  -6   7   8        5.46        6.25      1.58 o 
  -5   7   8        0.99        0.18      1.07 o 
  -4   7   8        0.74        1.18      0.90 o 
  -3   7   8        0.03       -0.55      0.95 o 
  -2   7   8       13.49       12.56      1.79 o 
  -1   7   8       29.90       30.93      2.37 o 
   0   7   8        0.56        1.20      1.10 o 
   1   7   8       13.88       15.51      1.94 o 
   2   7   8        0.06        0.14      0.97 o 
  -6   8   8        7.32        8.13      1.81 o 
  -5   8   8        0.95        0.36      0.99 o 
  -4   8   8        0.12        0.01      1.03 o 
  -3   8   8        1.06        3.46      1.25 o 
  -2   8   8       12.67       14.67      1.92 o 
  -1   8   8        3.97        5.10      1.54 o 
   0   8   8        0.95        0.70      1.16 o 
   1   8   8        0.07        1.45      1.21 o 
  -5   9   8        2.89        3.13      1.45 o 
  -4   9   8        0.93        1.73      1.37 o 
  -3   9   8        7.90        5.96      1.50 o 
  -2   9   8       11.19       13.12      1.97 o 
  -1   9   8       19.87       21.32      2.08 o 
   0   9   8       35.56       34.46      2.57 o 
  -3  10   8        2.46        2.64      1.32 o 
  -2  10   8        3.36        3.44      1.27 o 
  -8   1   9       10.58       16.38      3.83 o 
  -7   1   9        6.85        7.63      1.84 o 
  -6   1   9        3.71        1.77      1.12 o 
  -5   1   9        0.26       -0.11      0.91 o 
  -4   1   9        1.00        0.81      1.12 o 
  -3   1   9       35.51       32.86      2.36 o 
  -2   1   9       14.12       11.49      1.77 o 
  -1   1   9        2.26        2.21      1.10 o 
   0   1   9        7.51        8.63      1.54 o 
   1   1   9        8.12        8.78      1.90 o 
   2   1   9        0.55        1.98      1.24 o 
  -8   2   9        0.14        1.92      1.83 o 
  -7   2   9        4.22        4.40      1.58 o 
  -6   2   9        4.79        4.99      1.35 o 
  -5   2   9        0.04       -0.37      0.88 o 
  -4   2   9        5.20        5.28      1.12 o 
  -3   2   9       19.14       21.65      1.76 o 
  -2   2   9        8.03        8.80      1.39 o 
  -1   2   9       10.67       10.37      1.69 o 
   0   2   9        4.71        4.30      1.28 o 
   1   2   9       15.65       16.74      1.85 o 
   2   2   9        2.48        3.12      1.42 o 
  -7   3   9        0.60        1.67      1.13 o 
  -6   3   9        1.21        0.53      1.02 o 
  -5   3   9        1.01        2.27      0.96 o 
  -4   3   9       13.54       14.28      1.62 o 
  -3   3   9        8.42        8.77      1.45 o 
  -2   3   9       11.66       13.57      1.62 o 
  -1   3   9       53.97       53.19      2.99 o 
   0   3   9       22.49       25.62      2.26 o 
   1   3   9        1.76        1.94      1.05 o 
   2   3   9        0.07        0.09      0.95 o 
  -7   4   9        2.89        3.83      1.38 o 
  -6   4   9        7.40        7.20      1.54 o 
  -5   4   9        4.52        4.93      1.22 o 
  -4   4   9        2.91        1.67      0.97 o 
  -3   4   9        4.07        3.21      1.10 o 
  -2   4   9        9.97        9.31      1.66 o 
  -1   4   9        2.48        2.21      1.17 o 
   0   4   9        0.39        0.07      0.96 o 
   1   4   9        0.13        0.26      0.94 o 
  -6   5   9        3.08        1.77      1.21 o 
  -5   5   9        0.00        0.61      0.84 o 
  -4   5   9        3.74        3.27      1.11 o 
  -3   5   9       15.73       17.20      1.89 o 
  -2   5   9        6.66        6.70      1.45 o 
  -1   5   9        1.15        0.81      1.18 o 
   0   5   9        3.21        3.63      1.23 o 
   1   5   9        0.79        1.34      1.08 o 
  -6   6   9        3.04        1.92      1.18 o 
  -5   6   9        9.57       11.63      1.84 o 
  -4   6   9        0.12        0.50      0.97 o 
  -3   6   9        5.93        5.33      1.37 o 
  -2   6   9       32.30       38.12      2.67 o 
  -1   6   9        5.04        4.64      1.35 o 
   0   6   9        0.20        0.64      1.10 o 
  -4   7   9        0.37        1.07      1.12 o 
  -3   7   9       16.56       17.92      1.98 o 
  -2   7   9       40.53       47.41      3.04 o 
  -1   7   9       20.42       25.31      2.29 o 
  -5   0  10        1.05        2.02      1.62 o 
  -4   0  10        3.69        3.97      1.83 o 
  -3   0  10        1.82        1.58      1.70 o 
  -2   0  10        5.53        7.31      2.26 o 
  -5   1  10        0.01       -0.41      1.04 o 
  -4   1  10        0.03        0.20      1.11 o 
  -3   1  10        0.13        0.52      0.97 o 
  -2   1  10        3.66        4.03      1.24 o 
  -4   2  10        9.15        9.80      1.75 o 
  -3   2  10        0.14        0.70      1.01 o 
  -2   2  10        2.19        2.06      1.25 o 
                                                 
